# Supplementary material for: SEQing: web-based visualization of iCLIP and RNA-seq data in an interactive python framework
Source: BMC Bioinformatics. 2020 Mar 18;21:113. doi: 10.1186/s12859-020-3434-9 (PMC7079501; doi:10.1186/s12859-020-3434-9)
Supplement: Supplementary file 1 — Additional file 1 Source code and sample data for SEQing. The Python code and samples of Arabidopsis thaliana iCLIP (GSE99427) and RNA-seq (GSE99615) data used to start the sample dataset dashboard. [file 12859_2020_3434_MOESM1_ESM.zip]

Archive with 46 entries (43 files):
- SEQing-master/
- SEQing-master/.gitignore
- SEQing-master/LICENSE
- SEQing-master/README.md
- SEQing-master/SEQing_RNA_sample.png
- SEQing-master/SEQing_iCLIP_sample.PNG
- SEQing-master/Seqing.png
- SEQing-master/__init__.py
- SEQing-master/_config.yml
- SEQing-master/app.py
- SEQing-master/app_layout.py
- SEQing-master/assets/
- SEQing-master/assets/bWLwgP.css
- SEQing-master/cfg.py
- SEQing-master/config_sample.cfg
- SEQing-master/converter.py
- SEQing-master/description_tab.py
- SEQing-master/example_set/
- SEQing-master/example_set/Araport_sample.bed
- SEQing-master/example_set/Araport_sample.fa
- SEQing-master/example_set/AtGRP7-LL24_crosslinks.bedgraph
- SEQing-master/example_set/AtGRP7-LL24_significant.bed
- SEQing-master/example_set/AtGRP7-LL36_crosslinks.bedgraph
- SEQing-master/example_set/AtGRP7-LL36_significant.bed
- SEQing-master/example_set/AtGRP7-ox_LL24.bedgraph
- SEQing-master/example_set/AtGRP7-ox_LL24.dpsi.bed
- SEQing-master/example_set/AtGRP7-ox_LL36.bedgraph
- SEQing-master/example_set/AtGRP7-ox_LL36.dpsi.bed
- SEQing-master/example_set/AtGRP7-ox_LL36.dpsi.bed.gz
- SEQing-master/example_set/Col2_LL24.bedgraph
- SEQing-master/example_set/Col2_LL36.bedgraph
- SEQing-master/example_set/advanced_details_sample.tsv
- SEQing-master/example_set/descriptions_sample.tsv
- SEQing-master/example_set/gene_index.csv
- SEQing-master/example_set/grp7-1 8i_LL24.bedgraph
- SEQing-master/example_set/grp7-1 8i_LL24.dpsi.bed
- SEQing-master/example_set/grp7-1 8i_LL36.bedgraph
- SEQing-master/example_set/grp7-1 8i_LL36.dpsi.bed
- SEQing-master/example_set/start_sample.sh
- SEQing-master/help_text.md
- SEQing-master/iclip_tab.py
- SEQing-master/requirements.txt
- SEQing-master/rna_tab.py
- SEQing-master/settings_tab.py
- SEQing-master/unitTesting.py
- SEQing-master/validator.py
