# Supplementary material for: SEQing: web-based visualization of iCLIP and RNA-seq data in an interactive python framework
Source: BMC Bioinformatics. 2020 Mar 18;21:113. doi: 10.1186/s12859-020-3434-9 (PMC7079501; doi:10.1186/s12859-020-3434-9)
Supplement: Supplementary file 1 — Additional file 1 Source code and sample data for SEQing. The Python code and samples of Arabidopsis thaliana iCLIP (GSE99427) and RNA-seq (GSE99615) data used to start the sample dataset dashboard. [file 12859_2020_3434_MOESM1_ESM.zip › SEQing-master/example_set/Araport_sample.fa]

>AT1G03680.1::Chr1:916771-918064
TTAGTTAGAGATTAGAATTTTAGCCCCTACGACCAGGCCTCTTCAAAGTTCTAACCGTGTAAATTGGTAACAATAATAAAATGTTTTCGTAGACTTCAAATTCTGAAAACCTGAGACATCATATTATCATACAAGTCTAGATGAACAGTGATGAGTAGATAGGTAAAAGGTAGAGAGTCGAGAGATACAGAGAAAAGAGAACAGTGACTAGTAGTTCATTACAAGAATTTGTTGATGCTGGTTGCTAAAGTGTCTTTAGAGACAGCACCGATGATTGTATCCTTCTTCTCACCATTGACAAAGATCATGATAGTTGGGATGCTTCTAACACCATACTGGCCAGGGGTTGCAGGAGACTCATCAGTGTTAAGTTTGTAGAACTTGAACTGGCCGGCGTACTTTTGCGCGAGTTCGTTGACAATGGGATCAATCATTTTGCAGGGTCCACACCATGGTGCCCAAAAGTCGACAAACACAGGCTCATCAGCCTTGAGAACTAGAGAGTCCCATGTTGAATCGTTGACCACTGGAACTGCATGGATCATATAGCAAAAAAAAACCAAGATTAATGACTCACCATGAGTGTAGAATTATGAATGAAGGGATAACAAATCCAACAAACAAGCATCTTGAGTTTCTATAGATAGATACTTAGAGATCCTAATACATATGTGCATAAATAACATGACAAAGAGGTTCAAATCCGAAGAAACCTTTTTCTAGTTGTCTTCCAATTTCACTACTTGAACATGGAAGTCATTTCATAGACACTAAGAGAGAGCCCCATTAGAGTTAACCCATAAGAATTCCCAGAAACAAAACGCATAATCGAGAAATAGCATTGATTTACAAAGACGAGAGAACATACTTCCTGTAGCAGTGTCCTGAGCTTCACAGATAACGCCTCGTCGTAATCGGGAAACCCTAGAATTCTTCGAGAGTGAAGATAGAGAAACGCGAGTCCTCAATCCGCTCGATTCCGGCAACACAGAGAACATCTGTCGAGTAGAGAAGGAACCCGTCGGCGAGGAAGCGATTCTCATCTCTGACCGGATAGAAATCGGCGGACGGGAAGTACACGTGTAAGCAGCCATTGTTGTGTAGCGAGAGAAGAGATAGAGAGAAGCAATCTACACACACGATAGATTCGATTTCTTCTTGAGTCCCAAATGTAATAATATCCAAACGAAGAAGATAACAAAAACAAAACCCACGAAAATGAGAGATAGGAGAAGATTAAGAGGAGTGACTGATTTTTTAGGAATCCTTTTTTCTTTAGAGCTACTATTGTTT
>AT1G05850.2::Chr1:1766502-1768837
CATAGGAATTTGTTTCCTTAATTTAAGTATTAGGTTATGAGTTTAAGACTAAAAACCATGTGAACAAATTTATAACAAACGAATAGAAACAAATATCATTCGCAAACCACATTTATGTTTCCTTGCTCTTTCTCTATTTTACACACATTCTTCCAATACAATAATTAAATATGGTTTTACATACAGAAAAATATAAAATGTAATGTTGTTTGCATTATAAGTTCTAGAGGGACAAAAACACACTTCTTCTTTTTTTACCACAAGCAATTTCACTTATTACGTAACATTAAGCAAGAGAGACTTGAGAGCAACGGCGATATATCATAAGACTTACGAAGAGGAAGAGGAAGGTACAGTTGAAGGGTTGAAAGGTTTCTGTTCTGCGCAGCTGAGCTCATCGTTTGGTCCCGCGTCTTCTCTTCCAATACCCATGAGGTCAAGGAAGTATAAGTAGTGTGAGATTATGTTGTTCATTGGATCAATGGAACCTTGACCACATGTGTACTCTCCGTAGAGGACGTTCATGGTGCTGCCAAAAGTCGGGCCACGCTTGGACAAAGTGTCGTTCTTTGTAGGTTTCCAGTTTCCGACAAAGATGTCGTGAGCTGAGGGCTGAGCTCTCTTGATTGGAGTCATCCATCTCCAGATTGCAGCTTGGAATGCAAGTGTCGCGTTTTGCTCAATGTACTCAGGGTGGTTCAAGAGATCAGCTTTCAGGGCTTCCCCAGCTGCTCCGTAGTTGAAGTTCCTTCAAATAACACACAGGTAAAAATACCTTCAGTATGGACGAATGCAAATTGTTTGACACAGTTTTTATCTAGAGCTTCAAAGTAGAAGAGAAATGTGTACCAGTAAATGGGTAAGGCACCGCGTCCGTAGTATTCAGCTCCAGGGCTGCAGGGGTACTTGAATTTCCAGGACTCGTCACAGTAGGATTGCATTGGGCTCATTTCCCTGTTGTAGCACAGACCCCAAGCTAAAGGCCCTCCTGTTGCAACTCCATAGCCACCTATAAGACATCACAGTAACACTCATATGCAGCTTCTTACAACATAGAAACCACCAACTGCAACTTAGGGCATATCCATTTTCATGATTCTGAATGTCGAGTTTGATCAGATTAATATAATGGTATAGCTATGGAGGTAAGCTTAAAGCATCCTTTTTTCTATTCATAGTTAGATGGTCAACTATGTAGAAAGAGGACTAAAATGAAGGAAAACTTACAGGACGTTTTGCTGGCTACATGACCGAGAAAGGCAGCCATTTCTTTCTGTCCCATGAGCTTTCCTCCAGTGGTACCAAAACCAAGAGGCTCAAAGAGGGCAGCAGCAGTAATGAAAGACTGGTAGTCCCAGAAACCAACAGCATGAGCAATGGGAGTGTTCCTTTTGGAAAAGAGTTGCTCAAACTGATAAACCTGAAAGTAATCTGATATCGTCTGGTTACAGCAGTATTTAGACCACCAGCTGCATTCCCATCCTTGCGTGCACACCTTATTTCCCCTCACTTTCTTCACTTTAATCGTTTTGTCCTCTCCATTGGCAACCAAGGCCAGAAATGATACAGCCAGCAGAACCAAAATCACGATTGAACCACTCCTGATTGTCACCATAGCTTACAACTATGGAACAAATACCAGCTACAAGCTGCAAACATCAACAAAAAAACAAATTTAGAAACATCCATTAATCCCAAGTAAGCATCTGAACATTACTATAAAGAAAACAGAACACAAATTACTAACAATACAGATCTACCTTATACAATAGGCACTTAATGCCAAAAAGCTGATTAGAAACAACAAAGGAAGAATTAAACCAAAAACATGGAACTCTCTAAGTTCTTAAGTGAAAAAACTAAGAAAAATTGTTAGATTGACCAATATTATACCAACTTGGAGAGATTGATGTATAAGATATGCGAAGACTTCAAATGTGAGATCACGAATTCAATAACCAAGCAACGAAACAAAATTCTCTAGTCAAGATTTAGCTAAATCGTTACCAAAATTAGGCATAAGTACTTGTGGAAAAAATGCTTACCCGCAATGCAGATCAGCTATAGATCCAGAGAGAGATCGAGAAAACTAGCTTGTGAATTCAACCGACAAAAATTACCCTTTTTGCTTCGTTGCCGAGAAAATAAGGAAGAGATTCTTGGGAAAGAGAGGAGGAAGAAGAAACACTAAACTAAAGCGGGTGACGGATCAGCAGTCTCTATCAACCGTTGGATTAGAGAACAATCAACGGTGAAGATTGCGTTTGGTGTAATGTATGTGTCGGTTAGACAAGACAGCCTGGTTCGTGTTGTGGGCCCTACTTTACTGAAGTGG
>AT1G05850.1::Chr1:1766502-1768837
CATAGGAATTTGTTTCCTTAATTTAAGTATTAGGTTATGAGTTTAAGACTAAAAACCATGTGAACAAATTTATAACAAACGAATAGAAACAAATATCATTCGCAAACCACATTTATGTTTCCTTGCTCTTTCTCTATTTTACACACATTCTTCCAATACAATAATTAAATATGGTTTTACATACAGAAAAATATAAAATGTAATGTTGTTTGCATTATAAGTTCTAGAGGGACAAAAACACACTTCTTCTTTTTTTACCACAAGCAATTTCACTTATTACGTAACATTAAGCAAGAGAGACTTGAGAGCAACGGCGATATATCATAAGACTTACGAAGAGGAAGAGGAAGGTACAGTTGAAGGGTTGAAAGGTTTCTGTTCTGCGCAGCTGAGCTCATCGTTTGGTCCCGCGTCTTCTCTTCCAATACCCATGAGGTCAAGGAAGTATAAGTAGTGTGAGATTATGTTGTTCATTGGATCAATGGAACCTTGACCACATGTGTACTCTCCGTAGAGGACGTTCATGGTGCTGCCAAAAGTCGGGCCACGCTTGGACAAAGTGTCGTTCTTTGTAGGTTTCCAGTTTCCGACAAAGATGTCGTGAGCTGAGGGCTGAGCTCTCTTGATTGGAGTCATCCATCTCCAGATTGCAGCTTGGAATGCAAGTGTCGCGTTTTGCTCAATGTACTCAGGGTGGTTCAAGAGATCAGCTTTCAGGGCTTCCCCAGCTGCTCCGTAGTTGAAGTTCCTTCAAATAACACACAGGTAAAAATACCTTCAGTATGGACGAATGCAAATTGTTTGACACAGTTTTTATCTAGAGCTTCAAAGTAGAAGAGAAATGTGTACCAGTAAATGGGTAAGGCACCGCGTCCGTAGTATTCAGCTCCAGGGCTGCAGGGGTACTTGAATTTCCAGGACTCGTCACAGTAGGATTGCATTGGGCTCATTTCCCTGTTGTAGCACAGACCCCAAGCTAAAGGCCCTCCTGTTGCAACTCCATAGCCACCTATAAGACATCACAGTAACACTCATATGCAGCTTCTTACAACATAGAAACCACCAACTGCAACTTAGGGCATATCCATTTTCATGATTCTGAATGTCGAGTTTGATCAGATTAATATAATGGTATAGCTATGGAGGTAAGCTTAAAGCATCCTTTTTTCTATTCATAGTTAGATGGTCAACTATGTAGAAAGAGGACTAAAATGAAGGAAAACTTACAGGACGTTTTGCTGGCTACATGACCGAGAAAGGCAGCCATTTCTTTCTGTCCCATGAGCTTTCCTCCAGTGGTACCAAAACCAAGAGGCTCAAAGAGGGCAGCAGCAGTAATGAAAGACTGGTAGTCCCAGAAACCAACAGCATGAGCAATGGGAGTGTTCCTTTTGGAAAAGAGTTGCTCAAACTGATAAACCTGAAAGTAATCTGATATCGTCTGGTTACAGCAGTATTTAGACCACCAGCTGCATTCCCATCCTTGCGTGCACACCTTATTTCCCCTCACTTTCTTCACTTTAATCGTTTTGTCCTCTCCATTGGCAACCAAGGCCAGAAATGATACAGCCAGCAGAACCAAAATCACGATTGAACCACTCCTGATTGTCACCATAGCTTACAACTATGGAACAAATACCAGCTACAAGCTGCAAACATCAACAAAAAAACAAATTTAGAAACATCCATTAATCCCAAGTAAGCATCTGAACATTACTATAAAGAAAACAGAACACAAATTACTAACAATACAGATCTACCTTATACAATAGGCACTTAATGCCAAAAAGCTGATTAGAAACAACAAAGGAAGAATTAAACCAAAAACATGGAACTCTCTAAGTTCTTAAGTGAAAAAACTAAGAAAAATTGTTAGATTGACCAATATTATACCAACTTGGAGAGATTGATGTATAAGATATGCGAAGACTTCAAATGTGAGATCACGAATTCAATAACCAAGCAACGAAACAAAATTCTCTAGTCAAGATTTAGCTAAATCGTTACCAAAATTAGGCATAAGTACTTGTGGAAAAAATGCTTACCCGCAATGCAGATCAGCTATAGATCCAGAGAGAGATCGAGAAAACTAGCTTGTGAATTCAACCGACAAAAATTACCCTTTTTGCTTCGTTGCCGAGAAAATAAGGAAGAGATTCTTGGGAAAGAGAGGAGGAAGAAGAAACACTAAACTAAAGCGGGTGACGGATCAGCAGTCTCTATCAACCGTTGGATTAGAGAACAATCAACGGTGAAGATTGCGTTTGGTGTAATGTATGTGTCGGTTAGACAAGACAGCCTGGTTCGTGTTGTGGGCCCTACTTTACTGAAGTGG
>AT1G24020.1::Chr1:8500118-8501542
AAATCCATAATGTTTTAATTAGCGGTTCACTATCTTTCGCCAGATCCGTCACTATTTCGCAAATTTCATGTCAAACAGAATTGATACAAGATCTTGAGCTTCCTTCACCAAATTGATTCTCTGAGTCCAAGTTGCAAAGCAATAAATAACGTCGTTGCAAGTTGCTCATTGCATGGCAAGTCTCAATTGATCGGAATGTCCTTCTTTAAATATGGTTCGGTTTGGCTCCAACTCGATCGTCAAACTCAAACTACATTAATATGACTCTTCATTTGTTTGTCTTTTAATTTATTTTTTTATCTACCAACCAATCCGGTCCAAGAGCCAAATAATTACTCTACCACAAGGTTCGATTTTTTCAAAATGTTCGACTAAATTGGCTTTTGTAAAAAGCTTATGGCCTACTAGGCTGCATAAACTCCGAAATCATAAAACGTGGATATTCATAAAGGGGTTCCACTTTATTCAACTTCTTAATTAGAAAAATCTTATAGAGACGGTCGAACCCTCTTATATAATTTAAAGGTTCTAGTGTTAGGCACTAGTTTGCTTAAGAAGATACTCATCTATCTCTTTGAAGTTCTTGACAGCAAAGTCCTTGATGACATGTGGATCATCGATCTCATGGGCGGTCTTCTCAAACTCACCAGACCATTTCAGAAGGCTACCACCATCCTTAGGGATAACGGTGATGGTTCCTTTGAAGGTTTTGTAGTACTCCAACATTTCTCCGCCAATGATGCTGTACGACATGCTTTTGTTCTCCAAATCCACTGCTTCGATCCTCTCCGCCGATATCTTCACCAGTGGAGATCCTATATTACGGTAAAGAGTAGAAACAATGAGCATTTTTTAAATAAAGATATGGTGAGAGAGTGAAATATAGTCAATGAAGACATAGATCATTTAGGGTTTATAATGAGTTATTGACCATTAAGTAACATGAATTATTTATTATTATCTTTAATACATACAAGTCTTCCTATCTAGAACCACACTTGTTTTTTTTTTTGAAAGATGTCTTCATGAATGTAGTACTCAATCTTGAATGCGACAAGATTTATGCTAATTACTTAATTAGCCATTTAGGTATTTATTCGAAACATGATTTATTAATTATGGTTACAAATTAAAGACAAAATGAGAAATGTACCTTCTCCATAAGTAATGAGGCGAATGGAGCCAGGAGCGTTGCCATCGCCGGCTAGAACTTGGATGGTTTTGTAGTCGTTAGGGAAAGCTTTGGGGAAGAGATTGATGCCGTCGCCAAGGGCTACCCAGAACTTTTCAGCCGGAGACTTAACCTCAACCTCCACATGAAGAACACCACTCAACCCCATTTGTTTCTAATTAAAAAAAAAACTCAATTATTTTGTATGTCTTTGAATGATTTGTTTGTATAACTTGTCAATGAACGTGTCTAT
>AT1G24020.2::Chr1:8500399-8502065
TTTTAATTTATTTTTTTATCTACCAACCAATCCGGTCCAAGAGCCAAATAATTACTCTACCACAAGGTTCGATTTTTTCAAAATGTTCGACTAAATTGGCTTTTGTAAAAAGCTTATGGCCTACTAGGCTGCATAAACTCCGAAATCATAAAACGTGGATATTCATAAAGGGGTTCCACTTTATTCAACTTCTTAATTAGAAAAATCTTATAGAGACGGTCGAACCCTCTTATATAATTTAAAGGTTCTAGTGTTAGGCACTAGTTTGCTTAAGAAGATACTCATCTATCTCTTTGAAGTTCTTGACAGCAAAGTCCTTGATGACATGTGGATCATCGATCTCATGGGCGGTCTTCTCAAACTCACCAGACCATTTCAGAAGGCTACCACCATCCTTAGGGATAACGGTGATGGTTCCTTTGAAGGTTTTGTAGTACTCCAACATTTCTCCGCCAATGATGCTGTACGACATGCTTTTGTTCTCCAAATCCACTGCTTCGATCCTCTCCGCCGATATCTTCACCAGTGGAGATCCTATATTACGGTAAAGAGTAGAAACAATGAGCATTTTTTAAATAAAGATATGGTGAGAGAGTGAAATATAGTCAATGAAGACATAGATCATTTAGGGTTTATAATGAGTTATTGACCATTAAGTAACATGAATTATTTATTATTATCTTTAATACATACAAGTCTTCCTATCTAGAACCACACTTGTTTTTTTTTTTGAAAGATGTCTTCATGAATGTAGTACTCAATCTTGAATGCGACAAGATTTATGCTAATTACTTAATTAGCCATTTAGGTATTTATTCGAAACATGATTTATTAATTATGGTTACAAATTAAAGACAAAATGAGAAATGTACCTTCTCCATAAGTAATGAGGCGAATGGAGCCAGGAGCGTTGCCATCGCCGGCTAGAACTTGGATGGTTTTGTAGTCGTTAGGGAAAGCTTTGGGGAAGAGATTGATGCCGTCGCCAAGGGCTACCCAGAACTTTTCAGCCGGAGACTTAACCTCAACCTCCACATGAAGAACACCACTCAACCCCATTTGTTTCTAATTAAAAAAAAAACTCAATTATTTTGTATGTCTTTGAATGATTTGTTTGTATAACTTGTCAATGAACGTGTCTATATATAGAGAGGTTTTAAAGCCTTTAGTGATATGATAAATTGCATTAACTATGTGGAGCAACTCATCCAACTAATTTTTCATCCTATGGGTCCTTTTTAAAATTAACCTAAAGCTTATACATTTGCCATTCTTCATTGCTATCTCACCCACTCAAAGAGGTGGATGAATCAATAAATCGATGCATGGTATAACATTCAGTACAAAGAAATTAAAACTGGTTTTGTACTGCTTTAAAACAAAATTGTCGGTGATAAATGTTGAAAAACATATAGTATTGAGAGTCTATCGGCCAAAAAAAAAAAAAAAAAAAATCTAGATATTTTTCATATATTCATACACGTTATTTTTATGGCTACACTCATCTACATATATATTTTTCTTATTATGGATTTAAATTTTTAGGAAACAAAATTATTTCAACTTTTCATGATTATATCTACCCTTTTTAACACTTGATTAATTGGTTTCTCTTCTTTCAAGGTTTTTAGATCAAAGTTTCAATTGTTTGATTTATTTGAAAAAC
>AT1G69840.1::Chr1:26293587-26295907
TTTGCTTCTTTTTATTAAATTGAAATGTTTATTAAATGTTAACAATCTGGTTGTTATTCAGTAAAATCAGGATTCTCGTTAACAAATTCTTTAACCACTGTTTAAACATTAATAACGAGTTAACGACATTAAAACCCAAAATAACACAAATATTTTTCAAGCCCAAACTCTATCCACAAACCCATAAAACAAGAAAATGGATCAAGTCCACAAGCCTAGAAGAGAGAAACGATAAGAAATTTAAGAACCCATATAGAGCCAACCGCTAAAAGATAAACTGAGTAGCAAGTAGTAACACAACTCTAAAACTCTGAAAAAGCCTTTTTGTACTTTGAGACATTTCTCTACTCAGCAGCAGAGTTACCCTGAAGAAGACCATCCCTGATCTGTGAAGCAATGTCCCTAACAGCGCCTGGACCGTGCGGTATGAACACCGAGTTTGACTTCGAAGAAGCACCAATTTCCTTCAATGTGTCAAAGTACTGAGTCACAAGAACCATATCCATCACGTCTTTGGAAGATGTTCCTGGAACAGACTCGGAGAAGGCGAGGACGCTGTTTCTCAGACCGTCCACAATGGCTTGTCTCTGACGGGCTATACCCATACCTGAAAGGTATTTCGATTCAGCTTCTCCCTCAGCACGCTTGATCTGCAGAATCTTCTCTGCCTCAGCTTTCTCACTCGCTGCCTCTCTCATTCTAGAAGCTGTGTTTACACCAGAAACAGAACAGAACATTGTGAGATTCTCAACAAACAAAAGTCGAAAACTTCTATAGCAAGATTTAAACGTACCAGCATTGATCTCATTCATTGCCCTCTTGACGTGCACATCAGGCTCGATATCCACAATCAGTGTCTGAACAATCTCATACCCGTAATGCGACATAGCCTATTATATACACAACAGCAGTTAGAGTCTTAACCTATGTATAATAATTTTTTGCACAAATTTCAAAATTATTGCTCAAGGAGATGGCTGGAAAGTAGTTTACCTTTTCGAGCTCAGTCTCAACGGTTTTTGCAATGTCATTCTTTTGCTCAAAGGTAGAGTCTAGATCCAGCTTAGGTACACTTGCTCGGATCACTATGCAAAAATGGTGGATCGATTAGTTAAGGCAAACACAATAACATCAAGAAGCCAAAAAGGAAGGATATTGAAACAAACCATCAAAGACATAAGCTTGAATCTGATTCCTCGTGTTGCTGAGCTTGTAAAAAGCATCTTGAGCACTCTCCGCTAAGGCACGGTATTGAATGGAAGCAACAACCGTGACAAACACATTATCCTAAACAACAAAGTAACCCAAAACCATTACAACCTTCAATGACACAGAACGAGTAAGGTATTGATTCAAGAGGAAGTGTCAAGAGACCTTAGTCTTTGTCTCGCAGCGAACATCGAGCTGTTGAACACGTAAAGAAAGGTGACCAGCGACTTGACTTCCCAAACACCATGGCAAACAGTGACAACCCGGCTCAAGAACTTCGTCGAATTTCCCAAAAGTCTCTTTGATTGCTACATTCGACTGATCAACTTGAATACAACCCAAAGCTTGACCCATTTTTTTCTCCTGAAAAGTAAATTACAAAACTTTATACCTGAAAAATCATCAAATTCTAGATTATGGGTTATAAAAACAAATACAAGATTCTAAATAATAAATAAAGTCGACGAGAAGAAGATTATAAAAATCATTTCTTTAAGAATATTTATTCAACGACTAGTAGACTCAGATTCTATAAAATGACTTTAAAAAGTTGACTCTTGTTCTAAACGATTCAATAATTATCAAAATCTTACTACAAAACCCTAAGGAATTCAACAAAATACCCAAAAGCCTAACAGTTCCAAAACCCACCAGAGAAGAAGAAGAAATCAAAATCCACACACGAAGAAGAATCCTAAAATTGATGGGAGTCAAAAAGAGTCCACGAAACAGAAAGACACAAATCAACAGTAACAAAACAAAATTAGATTACGAAGAAGAGAAATTAACACACTTGGAGAGAATAATCTATGTGCCGCGTAAAGGTAAAGGAGGAAGCAAAGACGCAATTATAAGCAAAGCAGAGAAAGTTGGAGGAAATTACAAAGGAAGATTCCGCGAAATTACCTATTAGCAATTTGATAATTAACGAAATATTATGAGCTGTAAGATCGTTTGCTCTTTATTGTTGGGATTTTCCTCTTTCGTCTCTCGGCAATCAGTAAGTGTTAATATTTATACCACGACTGGTACTAAAATGGGATTCCTGGGATTTAGCTTTTATTTCTATTAAAAAGAGATTTTAGTTGAGAGAATACAAATTTATCAGTAC
>AT1G69840.3::Chr1:26293594-26295649
CTTTTTATTAAATTGAAATGTTTATTAAATGTTAACAATCTGGTTGTTATTCAGTAAAATCAGGATTCTCGTTAACAAATTCTTTAACCACTGTTTAAACATTAATAACGAGTTAACGACATTAAAACCCAAAATAACACAAATATTTTTCAAGCCCAAACTCTATCCACAAACCCATAAAACAAGAAAATGGATCAAGTCCACAAGCCTAGAAGAGAGAAACGATAAGAAATTTAAGAACCCATATAGAGCCAACCGCTAAAAGATAAACTGAGTAGCAAGTAGTAACACAACTCTAAAACTCTGAAAAAGCCTTTTTGTACTTTGAGACATTTCTCTACTCAGCAGCAGAGTTACCCTGAAGAAGACCATCCCTGATCTGTGAAGCAATGTCCCTAACAGCGCCTGGACCGTGCGGTATGAACACCGAGTTTGACTTCGAAGAAGCACCAATTTCCTTCAATGTGTCAAAGTACTGAGTCACAAGAACCATATCCATCACGTCTTTGGAAGATGTTCCTGGAACAGACTCGGAGAAGGCGAGGACGCTGTTTCTCAGACCGTCCACAATGGCTTGTCTCTGACGGGCTATACCCATACCTGAAAGGTATTTCGATTCAGCTTCTCCCTCAGCACGCTTGATCTGCAGAATCTTCTCTGCCTCAGCTTTCTCACTCGCTGCCTCTCTCATTCTAGAAGCTGTGTTTACACCAGAAACAGAACAGAACATTGTGAGATTCTCAACAAACAAAAGTCGAAAACTTCTATAGCAAGATTTAAACGTACCAGCATTGATCTCATTCATTGCCCTCTTGACGTGCACATCAGGCTCGATATCCACAATCAGTGTCTGAACAATCTCATACCCGTAATGCGACATAGCCTATTATATACACAACAGCAGTTAGAGTCTTAACCTATGTATAATAATTTTTTGCACAAATTTCAAAATTATTGCTCAAGGAGATGGCTGGAAAGTAGTTTACCTTTTCGAGCTCAGTCTCAACGGTTTTTGCAATGTCATTCTTTTGCTCAAAGGTAGAGTCTAGATCCAGCTTAGGTACACTTGCTCGGATCACTATGCAAAAATGGTGGATCGATTAGTTAAGGCAAACACAATAACATCAAGAAGCCAAAAAGGAAGGATATTGAAACAAACCATCAAAGACATAAGCTTGAATCTGATTCCTCGTGTTGCTGAGCTTGTAAAAAGCATCTTGAGCACTCTCCGCTAAGGCACGGTATTGAATGGAAGCAACAACCGTGACAAACACATTATCCTAAACAACAAAGTAACCCAAAACCATTACAACCTTCAATGACACAGAACGAGTAAGGTATTGATTCAAGAGGAAGTGTCAAGAGACCTTAGTCTTTGTCTCGCAGCGAACATCGAGCTGTTGAACACGTAAAGAAAGGTGACCAGCGACTTGACTTCCCAAACACCATGGCAAACAGTGACAACCCGGCTCAAGAACTTCGTCGAATTTCCCAAAAGTCTCTTTGATTGCTACATTCGACTGATCAACTTGAATACAACCCAAAGCTTGACCCATTTTTTTCTCCTGAAAAGTAAATTACAAAACTTTATACCTGAAAAATCATCAAATTCTAGATTATGGGTTATAAAAACAAATACAAGATTCTAAATAATAAATAAAGTCGACGAGAAGAAGATTATAAAAATCATTTCTTTAAGAATATTTATTCAACGACTAGTAGACTCAGATTCTATAAAATGACTTTAAAAAGTTGACTCTTGTTCTAAACGATTCAATAATTATCAAAATCTTACTACAAAACCCTAAGGAATTCAACAAAATACCCAAAAGCCTAACAGTTCCAAAACCCACCAGAGAAGAAGAAGAAATCAAAATCCACACACGAAGAAGAATCCTAAAATTGATGGGAGTCAAAAAGAGTCCACGAAACAGAAAGACACAAATCAACAGTAACAAAACAAAATTAGATTACGAAGAAGAGAAATTAACACACTTGGAGAGAATAATCTATGTGCCGCGTAAAGGTAAAGGAGGAAGCAAAGACGCAATTATA
>AT1G69840.2::Chr1:26293594-26295649
CTTTTTATTAAATTGAAATGTTTATTAAATGTTAACAATCTGGTTGTTATTCAGTAAAATCAGGATTCTCGTTAACAAATTCTTTAACCACTGTTTAAACATTAATAACGAGTTAACGACATTAAAACCCAAAATAACACAAATATTTTTCAAGCCCAAACTCTATCCACAAACCCATAAAACAAGAAAATGGATCAAGTCCACAAGCCTAGAAGAGAGAAACGATAAGAAATTTAAGAACCCATATAGAGCCAACCGCTAAAAGATAAACTGAGTAGCAAGTAGTAACACAACTCTAAAACTCTGAAAAAGCCTTTTTGTACTTTGAGACATTTCTCTACTCAGCAGCAGAGTTACCCTGAAGAAGACCATCCCTGATCTGTGAAGCAATGTCCCTAACAGCGCCTGGACCGTGCGGTATGAACACCGAGTTTGACTTCGAAGAAGCACCAATTTCCTTCAATGTGTCAAAGTACTGAGTCACAAGAACCATATCCATCACGTCTTTGGAAGATGTTCCTGGAACAGACTCGGAGAAGGCGAGGACGCTGTTTCTCAGACCGTCCACAATGGCTTGTCTCTGACGGGCTATACCCATACCTGAAAGGTATTTCGATTCAGCTTCTCCCTCAGCACGCTTGATCTGCAGAATCTTCTCTGCCTCAGCTTTCTCACTCGCTGCCTCTCTCATTCTAGAAGCTGTGTTTACACCAGAAACAGAACAGAACATTGTGAGATTCTCAACAAACAAAAGTCGAAAACTTCTATAGCAAGATTTAAACGTACCAGCATTGATCTCATTCATTGCCCTCTTGACGTGCACATCAGGCTCGATATCCACAATCAGTGTCTGAACAATCTCATACCCGTAATGCGACATAGCCTATTATATACACAACAGCAGTTAGAGTCTTAACCTATGTATAATAATTTTTTGCACAAATTTCAAAATTATTGCTCAAGGAGATGGCTGGAAAGTAGTTTACCTTTTCGAGCTCAGTCTCAACGGTTTTTGCAATGTCATTCTTTTGCTCAAAGGTAGAGTCTAGATCCAGCTTAGGTACACTTGCTCGGATCACTATGCAAAAATGGTGGATCGATTAGTTAAGGCAAACACAATAACATCAAGAAGCCAAAAAGGAAGGATATTGAAACAAACCATCAAAGACATAAGCTTGAATCTGATTCCTCGTGTTGCTGAGCTTGTAAAAAGCATCTTGAGCACTCTCCGCTAAGGCACGGTATTGAATGGAAGCAACAACCGTGACAAACACATTATCCTAAACAACAAAGTAACCCAAAACCATTACAACCTTCAATGACACAGAACGAGTAAGGTATTGATTCAAGAGGAAGTGTCAAGAGACCTTAGTCTTTGTCTCGCAGCGAACATCGAGCTGTTGAACACGTAAAGAAAGGTGACCAGCGACTTGACTTCCCAAACACCATGGCAAACAGTGACAACCCGGCTCAAGAACTTCGTCGAATTTCCCAAAAGTCTCTTTGATTGCTACATTCGACTGATCAACTTGAATACAACCCAAAGCTTGACCCATTTTTTTCTCCTGAAAAGTAAATTACAAAACTTTATACCTGAAAAATCATCAAATTCTAGATTATGGGTTATAAAAACAAATACAAGATTCTAAATAATAAATAAAGTCGACGAGAAGAAGATTATAAAAATCATTTCTTTAAGAATATTTATTCAACGACTAGTAGACTCAGATTCTATAAAATGACTTTAAAAAGTTGACTCTTGTTCTAAACGATTCAATAATTATCAAAATCTTACTACAAAACCCTAAGGAATTCAACAAAATACCCAAAAGCCTAACAGTTCCAAAACCCACCAGAGAAGAAGAAGAAATCAAAATCCACACACGAAGAAGAATCCTAAAATTGATGGGAGTCAAAAAGAGTCCACGAAACAGAAAGACACAAATCAACAGTAACAAAACAAAATTAGATTACGAAGAAGAGAAATTAACACACTTGGAGAGAATAATCTATGTGCCGCGTAAAGGTAAAGGAGGAAGCAAAGACGCAATTATA
>AT1G69840.7::Chr1:26293600-26295849
ATTAAATTGAAATGTTTATTAAATGTTAACAATCTGGTTGTTATTCAGTAAAATCAGGATTCTCGTTAACAAATTCTTTAACCACTGTTTAAACATTAATAACGAGTTAACGACATTAAAACCCAAAATAACACAAATATTTTTCAAGCCCAAACTCTATCCACAAACCCATAAAACAAGAAAATGGATCAAGTCCACAAGCCTAGAAGAGAGAAACGATAAGAAATTTAAGAACCCATATAGAGCCAACCGCTAAAAGATAAACTGAGTAGCAAGTAGTAACACAACTCTAAAACTCTGAAAAAGCCTTTTTGTACTTTGAGACATTTCTCTACTCAGCAGCAGAGTTACCCTGAAGAAGACCATCCCTGATCTGTGAAGCAATGTCCCTAACAGCGCCTGGACCGTGCGGTATGAACACCGAGTTTGACTTCGAAGAAGCACCAATTTCCTTCAATGTGTCAAAGTACTGAGTCACAAGAACCATATCCATCACGTCTTTGGAAGATGTTCCTGGAACAGACTCGGAGAAGGCGAGGACGCTGTTTCTCAGACCGTCCACAATGGCTTGTCTCTGACGGGCTATACCCATACCTGAAAGGTATTTCGATTCAGCTTCTCCCTCAGCACGCTTGATCTGCAGAATCTTCTCTGCCTCAGCTTTCTCACTCGCTGCCTCTCTCATTCTAGAAGCTGTGTTTACACCAGAAACAGAACAGAACATTGTGAGATTCTCAACAAACAAAAGTCGAAAACTTCTATAGCAAGATTTAAACGTACCAGCATTGATCTCATTCATTGCCCTCTTGACGTGCACATCAGGCTCGATATCCACAATCAGTGTCTGAACAATCTCATACCCGTAATGCGACATAGCCTATTATATACACAACAGCAGTTAGAGTCTTAACCTATGTATAATAATTTTTTGCACAAATTTCAAAATTATTGCTCAAGGAGATGGCTGGAAAGTAGTTTACCTTTTCGAGCTCAGTCTCAACGGTTTTTGCAATGTCATTCTTTTGCTCAAAGGTAGAGTCTAGATCCAGCTTAGGTACACTTGCTCGGATCACTATGCAAAAATGGTGGATCGATTAGTTAAGGCAAACACAATAACATCAAGAAGCCAAAAAGGAAGGATATTGAAACAAACCATCAAAGACATAAGCTTGAATCTGATTCCTCGTGTTGCTGAGCTTGTAAAAAGCATCTTGAGCACTCTCCGCTAAGGCACGGTATTGAATGGAAGCAACAACCGTGACAAACACATTATCCTAAACAACAAAGTAACCCAAAACCATTACAACCTTCAATGACACAGAACGAGTAAGGTATTGATTCAAGAGGAAGTGTCAAGAGACCTTAGTCTTTGTCTCGCAGCGAACATCGAGCTGTTGAACACGTAAAGAAAGGTGACCAGCGACTTGACTTCCCAAACACCATGGCAAACAGTGACAACCCGGCTCAAGAACTTCGTCGAATTTCCCAAAAGTCTCTTTGATTGCTACATTCGACTGATCAACTTGAATACAACCCAAAGCTTGACCCATTTTTTTCTCCTGAAAAGTAAATTACAAAACTTTATACCTGAAAAATCATCAAATTCTAGATTATGGGTTATAAAAACAAATACAAGATTCTAAATAATAAATAAAGTCGACGAGAAGAAGATTATAAAAATCATTTCTTTAAGAATATTTATTCAACGACTAGTAGACTCAGATTCTATAAAATGACTTTAAAAAGTTGACTCTTGTTCTAAACGATTCAATAATTATCAAAATCTTACTACAAAACCCTAAGGAATTCAACAAAATACCCAAAAGCCTAACAGTTCCAAAACCCACCAGAGAAGAAGAAGAAATCAAAATCCACACACGAAGAAGAATCCTAAAATTGATGGGAGTCAAAAAGAGTCCACGAAACAGAAAGACACAAATCAACAGTAACAAAACAAAATTAGATTACGAAGAAGAGAAATTAACACACTTGGAGAGAATAATCTATGTGCCGCGTAAAGGTAAAGGAGGAAGCAAAGACGCAATTATAAGCAAAGCAGAGAAAGTTGGAGGAAATTACAAAGGAAGATTCCGCGAAATTACCTATTAGCAATTTGATAATTAACGAAATATTATGAGCTGTAAGATCGTTTGCTCTTTATTGTTGGGATTTTCCTCTTTCGTCTCTCGGCAATCAGTAAGTGTTAATATTTATACCACGACTGGTACTAAAATGGGATTCCTGGGATT
>AT1G69840.4::Chr1:26293600-26295922
ATTAAATTGAAATGTTTATTAAATGTTAACAATCTGGTTGTTATTCAGTAAAATCAGGATTCTCGTTAACAAATTCTTTAACCACTGTTTAAACATTAATAACGAGTTAACGACATTAAAACCCAAAATAACACAAATATTTTTCAAGCCCAAACTCTATCCACAAACCCATAAAACAAGAAAATGGATCAAGTCCACAAGCCTAGAAGAGAGAAACGATAAGAAATTTAAGAACCCATATAGAGCCAACCGCTAAAAGATAAACTGAGTAGCAAGTAGTAACACAACTCTAAAACTCTGAAAAAGCCTTTTTGTACTTTGAGACATTTCTCTACTCAGCAGCAGAGTTACCCTGAAGAAGACCATCCCTGATCTGTGAAGCAATGTCCCTAACAGCGCCTGGACCGTGCGGTATGAACACCGAGTTTGACTTCGAAGAAGCACCAATTTCCTTCAATGTGTCAAAGTACTGAGTCACAAGAACCATATCCATCACGTCTTTGGAAGATGTTCCTGGAACAGACTCGGAGAAGGCGAGGACGCTGTTTCTCAGACCGTCCACAATGGCTTGTCTCTGACGGGCTATACCCATACCTGAAAGGTATTTCGATTCAGCTTCTCCCTCAGCACGCTTGATCTGCAGAATCTTCTCTGCCTCAGCTTTCTCACTCGCTGCCTCTCTCATTCTAGAAGCTGTGTTTACACCAGAAACAGAACAGAACATTGTGAGATTCTCAACAAACAAAAGTCGAAAACTTCTATAGCAAGATTTAAACGTACCAGCATTGATCTCATTCATTGCCCTCTTGACGTGCACATCAGGCTCGATATCCACAATCAGTGTCTGAACAATCTCATACCCGTAATGCGACATAGCCTATTATATACACAACAGCAGTTAGAGTCTTAACCTATGTATAATAATTTTTTGCACAAATTTCAAAATTATTGCTCAAGGAGATGGCTGGAAAGTAGTTTACCTTTTCGAGCTCAGTCTCAACGGTTTTTGCAATGTCATTCTTTTGCTCAAAGGTAGAGTCTAGATCCAGCTTAGGTACACTTGCTCGGATCACTATGCAAAAATGGTGGATCGATTAGTTAAGGCAAACACAATAACATCAAGAAGCCAAAAAGGAAGGATATTGAAACAAACCATCAAAGACATAAGCTTGAATCTGATTCCTCGTGTTGCTGAGCTTGTAAAAAGCATCTTGAGCACTCTCCGCTAAGGCACGGTATTGAATGGAAGCAACAACCGTGACAAACACATTATCCTAAACAACAAAGTAACCCAAAACCATTACAACCTTCAATGACACAGAACGAGTAAGGTATTGATTCAAGAGGAAGTGTCAAGAGACCTTAGTCTTTGTCTCGCAGCGAACATCGAGCTGTTGAACACGTAAAGAAAGGTGACCAGCGACTTGACTTCCCAAACACCATGGCAAACAGTGACAACCCGGCTCAAGAACTTCGTCGAATTTCCCAAAAGTCTCTTTGATTGCTACATTCGACTGATCAACTTGAATACAACCCAAAGCTTGACCCATTTTTTTCTCCTGAAAAGTAAATTACAAAACTTTATACCTGAAAAATCATCAAATTCTAGATTATGGGTTATAAAAACAAATACAAGATTCTAAATAATAAATAAAGTCGACGAGAAGAAGATTATAAAAATCATTTCTTTAAGAATATTTATTCAACGACTAGTAGACTCAGATTCTATAAAATGACTTTAAAAAGTTGACTCTTGTTCTAAACGATTCAATAATTATCAAAATCTTACTACAAAACCCTAAGGAATTCAACAAAATACCCAAAAGCCTAACAGTTCCAAAACCCACCAGAGAAGAAGAAGAAATCAAAATCCACACACGAAGAAGAATCCTAAAATTGATGGGAGTCAAAAAGAGTCCACGAAACAGAAAGACACAAATCAACAGTAACAAAACAAAATTAGATTACGAAGAAGAGAAATTAACACACTTGGAGAGAATAATCTATGTGCCGCGTAAAGGTAAAGGAGGAAGCAAAGACGCAATTATAAGCAAAGCAGAGAAAGTTGGAGGAAATTACAAAGGAAGATTCCGCGAAATTACCTATTAGCAATTTGATAATTAACGAAATATTATGAGCTGTAAGATCGTTTGCTCTTTATTGTTGGGATTTTCCTCTTTCGTCTCTCGGCAATCAGTAAGTGTTAATATTTATACCACGACTGGTACTAAAATGGGATTCCTGGGATTTAGCTTTTATTTCTATTAAAAAGAGATTTTAGTTGAGAGAATACAAATTTATCAGTACTTATCCAATTCTTTT
>AT1G69840.6::Chr1:26293659-26295609
TTCTCGTTAACAAATTCTTTAACCACTGTTTAAACATTAATAACGAGTTAACGACATTAAAACCCAAAATAACACAAATATTTTTCAAGCCCAAACTCTATCCACAAACCCATAAAACAAGAAAATGGATCAAGTCCACAAGCCTAGAAGAGAGAAACGATAAGAAATTTAAGAACCCATATAGAGCCAACCGCTAAAAGATAAACTGAGTAGCAAGTAGTAACACAACTCTAAAACTCTGAAAAAGCCTTTTTGTACTTTGAGACATTTCTCTACTCAGCAGCAGAGTTACCCTGAAGAAGACCATCCCTGATCTGTGAAGCAATGTCCCTAACAGCGCCTGGACCGTGCGGTATGAACACCGAGTTTGACTTCGAAGAAGCACCAATTTCCTTCAATGTGTCAAAGTACTGAGTCACAAGAACCATATCCATCACGTCTTTGGAAGATGTTCCTGGAACAGACTCGGAGAAGGCGAGGACGCTGTTTCTCAGACCGTCCACAATGGCTTGTCTCTGACGGGCTATACCCATACCTGAAAGGTATTTCGATTCAGCTTCTCCCTCAGCACGCTTGATCTGCAGAATCTTCTCTGCCTCAGCTTTCTCACTCGCTGCCTCTCTCATTCTAGAAGCTGTGTTTACACCAGAAACAGAACAGAACATTGTGAGATTCTCAACAAACAAAAGTCGAAAACTTCTATAGCAAGATTTAAACGTACCAGCATTGATCTCATTCATTGCCCTCTTGACGTGCACATCAGGCTCGATATCCACAATCAGTGTCTGAACAATCTCATACCCGTAATGCGACATAGCCTATTATATACACAACAGCAGTTAGAGTCTTAACCTATGTATAATAATTTTTTGCACAAATTTCAAAATTATTGCTCAAGGAGATGGCTGGAAAGTAGTTTACCTTTTCGAGCTCAGTCTCAACGGTTTTTGCAATGTCATTCTTTTGCTCAAAGGTAGAGTCTAGATCCAGCTTAGGTACACTTGCTCGGATCACTATGCAAAAATGGTGGATCGATTAGTTAAGGCAAACACAATAACATCAAGAAGCCAAAAAGGAAGGATATTGAAACAAACCATCAAAGACATAAGCTTGAATCTGATTCCTCGTGTTGCTGAGCTTGTAAAAAGCATCTTGAGCACTCTCCGCTAAGGCACGGTATTGAATGGAAGCAACAACCGTGACAAACACATTATCCTAAACAACAAAGTAACCCAAAACCATTACAACCTTCAATGACACAGAACGAGTAAGGTATTGATTCAAGAGGAAGTGTCAAGAGACCTTAGTCTTTGTCTCGCAGCGAACATCGAGCTGTTGAACACGTAAAGAAAGGTGACCAGCGACTTGACTTCCCAAACACCATGGCAAACAGTGACAACCCGGCTCAAGAACTTCGTCGAATTTCCCAAAAGTCTCTTTGATTGCTACATTCGACTGATCAACTTGAATACAACCCAAAGCTTGACCCATTTTTTTCTCCTGAAAAGTAAATTACAAAACTTTATACCTGAAAAATCATCAAATTCTAGATTATGGGTTATAAAAACAAATACAAGATTCTAAATAATAAATAAAGTCGACGAGAAGAAGATTATAAAAATCATTTCTTTAAGAATATTTATTCAACGACTAGTAGACTCAGATTCTATAAAATGACTTTAAAAAGTTGACTCTTGTTCTAAACGATTCAATAATTATCAAAATCTTACTACAAAACCCTAAGGAATTCAACAAAATACCCAAAAGCCTAACAGTTCCAAAACCCACCAGAGAAGAAGAAGAAATCAAAATCCACACACGAAGAAGAATCCTAAAATTGATGGGAGTCAAAAAGAGTCCACGAAACAGAAAGACACAAATCAACAGTAACAAAACAAAATTAGATTACGAAGAAGAGAAATTAACACACTTGGAGAGAATAATCTATGT
>AT1G69840.5::Chr1:26293659-26295781
TTCTCGTTAACAAATTCTTTAACCACTGTTTAAACATTAATAACGAGTTAACGACATTAAAACCCAAAATAACACAAATATTTTTCAAGCCCAAACTCTATCCACAAACCCATAAAACAAGAAAATGGATCAAGTCCACAAGCCTAGAAGAGAGAAACGATAAGAAATTTAAGAACCCATATAGAGCCAACCGCTAAAAGATAAACTGAGTAGCAAGTAGTAACACAACTCTAAAACTCTGAAAAAGCCTTTTTGTACTTTGAGACATTTCTCTACTCAGCAGCAGAGTTACCCTGAAGAAGACCATCCCTGATCTGTGAAGCAATGTCCCTAACAGCGCCTGGACCGTGCGGTATGAACACCGAGTTTGACTTCGAAGAAGCACCAATTTCCTTCAATGTGTCAAAGTACTGAGTCACAAGAACCATATCCATCACGTCTTTGGAAGATGTTCCTGGAACAGACTCGGAGAAGGCGAGGACGCTGTTTCTCAGACCGTCCACAATGGCTTGTCTCTGACGGGCTATACCCATACCTGAAAGGTATTTCGATTCAGCTTCTCCCTCAGCACGCTTGATCTGCAGAATCTTCTCTGCCTCAGCTTTCTCACTCGCTGCCTCTCTCATTCTAGAAGCTGTGTTTACACCAGAAACAGAACAGAACATTGTGAGATTCTCAACAAACAAAAGTCGAAAACTTCTATAGCAAGATTTAAACGTACCAGCATTGATCTCATTCATTGCCCTCTTGACGTGCACATCAGGCTCGATATCCACAATCAGTGTCTGAACAATCTCATACCCGTAATGCGACATAGCCTATTATATACACAACAGCAGTTAGAGTCTTAACCTATGTATAATAATTTTTTGCACAAATTTCAAAATTATTGCTCAAGGAGATGGCTGGAAAGTAGTTTACCTTTTCGAGCTCAGTCTCAACGGTTTTTGCAATGTCATTCTTTTGCTCAAAGGTAGAGTCTAGATCCAGCTTAGGTACACTTGCTCGGATCACTATGCAAAAATGGTGGATCGATTAGTTAAGGCAAACACAATAACATCAAGAAGCCAAAAAGGAAGGATATTGAAACAAACCATCAAAGACATAAGCTTGAATCTGATTCCTCGTGTTGCTGAGCTTGTAAAAAGCATCTTGAGCACTCTCCGCTAAGGCACGGTATTGAATGGAAGCAACAACCGTGACAAACACATTATCCTAAACAACAAAGTAACCCAAAACCATTACAACCTTCAATGACACAGAACGAGTAAGGTATTGATTCAAGAGGAAGTGTCAAGAGACCTTAGTCTTTGTCTCGCAGCGAACATCGAGCTGTTGAACACGTAAAGAAAGGTGACCAGCGACTTGACTTCCCAAACACCATGGCAAACAGTGACAACCCGGCTCAAGAACTTCGTCGAATTTCCCAAAAGTCTCTTTGATTGCTACATTCGACTGATCAACTTGAATACAACCCAAAGCTTGACCCATTTTTTTCTCCTGAAAAGTAAATTACAAAACTTTATACCTGAAAAATCATCAAATTCTAGATTATGGGTTATAAAAACAAATACAAGATTCTAAATAATAAATAAAGTCGACGAGAAGAAGATTATAAAAATCATTTCTTTAAGAATATTTATTCAACGACTAGTAGACTCAGATTCTATAAAATGACTTTAAAAAGTTGACTCTTGTTCTAAACGATTCAATAATTATCAAAATCTTACTACAAAACCCTAAGGAATTCAACAAAATACCCAAAAGCCTAACAGTTCCAAAACCCACCAGAGAAGAAGAAGAAATCAAAATCCACACACGAAGAAGAATCCTAAAATTGATGGGAGTCAAAAAGAGTCCACGAAACAGAAAGACACAAATCAACAGTAACAAAACAAAATTAGATTACGAAGAAGAGAAATTAACACACTTGGAGAGAATAATCTATGTGCCGCGTAAAGGTAAAGGAGGAAGCAAAGACGCAATTATAAGCAAAGCAGAGAAAGTTGGAGGAAATTACAAAGGAAGATTCCGCGAAATTACCTATTAGCAATTTGATAATTAACGAAATATTATGAGCTGTAAGATCGTTTGCTCTTTATTGTTGGGATTTTCCTCTTTC
>AT5G12360.1::Chr5:4000698-4002351
GATAAAGTTGTAAATTCTTTGTGGTTAAATCATTCTGTAAATCCTATAAAACATACAGTGTTTTTACCCCCTAGAAACAATGCTGAGTAATTGGATTTCGAGCAGATTTGTAGATACATCATCACATTAGAAACTAAGAAGTTACTGATATTGTTCCAACAAAAAAAAAACAACTAAAGTAAAACTGGACCTCAAGTGGTGTCTTCATCCTCCTTGAGCTTGAATTCTACAGTTTCAAAATGCCATGGCAAAGGCGATGAAGGTAACGAAGAATGGTGATGGCTTAGTGAGTCTGGTGGTGAGCGCCATTGAGTTGAGCATTCCAGCAGATCGGAAAACTCCTCCATTGGTATCTCTTTGAGTTCATCCCAGCTGTTCTCAGCATCAATCTTAGGCACAAAAACAAGTGAAAGAGTCATGAAAGTTGCTCAAAACCGGAGCTACAATACGATGCTATGTGTTTGTCTCCTCTAAACTCTTATGGCATTAACCAACGATCTTAGAAGAACGATTCTCTTATAACTCAACATAATCAAGATAGAGAAAGACAAGGTAAGGTAAAAGCTAATCTTACCTCTTGAATATTATTGTATTGAGGAACCCCTTCTTTGATGTTTGTCTCTGAAAAGCAGAACAAAAATTAGGCTTCAGAGAATTAAGCCAAGCAAAGGAAACATAAGATAGAGAAAAAGGGTTCTTTCTTCATAAGTCATTATTACCATGTCCATGCAGGATGATGTGTTCAGAGAAGTAGCTATCCCACTGGTCTTGTTGTTGTTCTTCAATGCATTTGCTGTGATCATGCAAGAAACCTTCCTTTGCTATGTCAAAATCCACTCCCTCAACATCCTTCCTCGTCGTGGATGAAGCTTGAGGTTGCAACTTTGACTTGTTTGTAATGTCATGGAGAGCCTTGCGGCTTCCGAAACCCGCCCCATTTTTCTTTGGAGCTGCGAGTGAACTCTTACCTTTTCCAGCAGCAACCGCCTCTACAATGTCAAAAAAAAAAAAAAAAAAGACTTTAGAAACATAATAAGTTGCCAGGAGCTCTACCTCTAGAATTACAGAAATTCTATAAATAAAAACATGTTCCATGGTGAACATACATTCTCATGCTTACACTGATGAATAAAAACATATACAAGATGGACACAAAACAAAACTTAGTTCAAATTTGATCCTAAGCATAATATTGGACATGATTATAAATACAGACCCTGAAGCAAATTCATGAATGTATCTCTAAGCAATAATAAGAAGCTCTTAATTCAAGAAACCAAGACCTCTCATATGAATCCAAGAGAAAAAAAGACAGAAATATTCGCAACTTGGTAGGTCCTTCATGTTTCATTTCTCGTATAGTCTCCAAAGATTTTCCAACCATAGGACAAACGAGTCATCACAAAAAAAAACGATTTCTTTGTCCAATAAGATAAAAGGGAGCAAAAAACCCAGAGATTGCAGTGTAGGTAAAAATTACTTTTTCCAAGGGCCGCCAATGCATTCTCGTCCTGAAAAATCATCTGCCCGCGAAGAATTGTGTTGGCCATGCTCACTACATTCAACCAATTTTGGGGGTAAATTTTACATGAACAAGCAGCGAATGAGTGGGAAATGAAGCAATCTCGATATCAACAAAATCAAACCCAATCA
>AT5G12360.2::Chr5:4000889-4002742
TCAAGTGGTGTCTTCATCCTCCTTGAGCTTGAATTCTACAGTTTCAAAATGCCATGGCAAAGGCGATGAAGGTAACGAAGAATGGTGATGGCTTAGTGAGTCTGGTGGTGAGCGCCATTGAGTTGAGCATTCCAGCAGATCGGAAAACTCCTCCATTGGTATCTCTTTGAGTTCATCCCAGCTGTTCTCAGCATCAATCTTAGGCACAAAAACAAGTGAAAGAGTCATGAAAGTTGCTCAAAACCGGAGCTACAATACGATGCTATGTGTTTGTCTCCTCTAAACTCTTATGGCATTAACCAACGATCTTAGAAGAACGATTCTCTTATAACTCAACATAATCAAGATAGAGAAAGACAAGGTAAGGTAAAAGCTAATCTTACCTCTTGAATATTATTGTATTGAGGAACCCCTTCTTTGATGTTTGTCTCTGAAAAGCAGAACAAAAATTAGGCTTCAGAGAATTAAGCCAAGCAAAGGAAACATAAGATAGAGAAAAAGGGTTCTTTCTTCATAAGTCATTATTACCATGTCCATGCAGGATGATGTGTTCAGAGAAGTAGCTATCCCACTGGTCTTGTTGTTGTTCTTCAATGCATTTGCTGTGATCATGCAAGAAACCTTCCTTTGCTATGTCAAAATCCACTCCCTCAACATCCTTCCTCGTCGTGGATGAAGCTTGAGGTTGCAACTTTGACTTGTTTGTAATGTCATGGAGAGCCTTGCGGCTTCCGAAACCCGCCCCATTTTTCTTTGGAGCTGCGAGTGAACTCTTACCTTTTCCAGCAGCAACCGCCTCTACAATGTCAAAAAAAAAAAAAAAAAAGACTTTAGAAACATAATAAGTTGCCAGGAGCTCTACCTCTAGAATTACAGAAATTCTATAAATAAAAACATGTTCCATGGTGAACATACATTCTCATGCTTACACTGATGAATAAAAACATATACAAGATGGACACAAAACAAAACTTAGTTCAAATTTGATCCTAAGCATAATATTGGACATGATTATAAATACAGACCCTGAAGCAAATTCATGAATGTATCTCTAAGCAATAATAAGAAGCTCTTAATTCAAGAAACCAAGACCTCTCATATGAATCCAAGAGAAAAAAAGACAGAAATATTCGCAACTTGGTAGGTCCTTCATGTTTCATTTCTCGTATAGTCTCCAAAGATTTTCCAACCATAGGACAAACGAGTCATCACAAAAAAAAACGATTTCTTTGTCCAATAAGATAAAAGGGAGCAAAAAACCCAGAGATTGCAGTGTAGGTAAAAATTACTTTTTCCAAGGGCCGCCAATGCATTCTCGTCCTGAAAAATCATCTGCCCGCGAAGAATTGTGTTGGCCATGCTCACTACATTCAACCAATTTTGGGGGTAAATTTTACATGAACAAGCAGCGAATGAGTGGGAAATGAAGCAATCTCGATATCAACAAAATCAAACCCAATCACTAAAGATTAGACTCACAAGATGCCGATGAGCGGATAGAGAAACTCCAAATCAACAGCTAAACAATTTCCCCACCAACCAAAATCCCCAAAAGAGTTGGCAGAAATTAAGAAGAAGAGAGTGATGATAGAGAAACAGCAAGGACTCTGCTCTAAACGGAAGACGAAGAGAACGAATCTGCTGCGATTTAGGGTATGCAGAATTTCAAACGAACAGAGAGAGAGAGAGCGGTCCGTTTATTTGTAACATTTTCAAATTCTTTACTCCCTTTTTTTTTTTGCAGCATCGTGATCAACGAGGCGCAAGGATGTTTTAATGGCTAATGGCTTTGCATAACTTTTACAGTGTTAATTTAAGTTAGTTACTTCTTTTATTTTCTCCTATTTTGCATC
>AT5G15960.1::Chr5:5209716-5210826
GGATCATACTCTCACACAGAAAGAGTCACATTATTATATCCTCTAAAAAACCAAACTAAAACGACACGTGAAGTCTTGATCAGCCGATAAATAGCTACCGACATAAGGCAAAACTGATCGTACCATCAAATGTAATCCACGTGGTTTTAGATTACTCGTGGCACCACACTCCCTTTAGCCTATAAATATAAACCATTAAGCCCACATCTCTTCTCATCATCACTAACCAAAACACACTTCAAAAACGATTTTACAAGAAATAAATATCTGAAAAAATGTCAGAGACCAACAAGAATGCCTTCCAAGCCGGTCAGACCGCTGGCAAAGCTGAGGTACTACTCTTTCTCTCTTTGACAGAACTCTTAAACTGGAAAAAAATTGTTGAAGCTATAACTCTTTGAAAACAGTTGAAACTTGATCATTACTAGAAATTTCAGTTACTTGTTTAATTTAGTTTGTCGTAATTATGTAATTGATGATTTTTGGTTACAATGGTTGTCATGTAGGAGAAGAGCAATGTTCTGCTGGACAAGGCCAAGGATGCTGCAGCTGGTGCTGGAGCTGGAGCACAACAGGTAAACAATCCATACACAGACACATAACATATAATATGTAACGAAATAAACGTCTTTGTAAGCTTACATGTACGCAGATTTCTGATATGGTTATGTATATGTTATAGGCGGGAAAGAGTGTATCGGATGCGGCAGCGGGAGGTGTTAACTTCGTGAAGGACAAGACCGGCCTGAACAAGTAGCGATTCGGGTCAAATTTGGGAGTTATAATTTCCCTTTTCTAATTAACTGTTGGGATTTTCAAATAAACGATCTTTGATCAAGAATTGCATTATATATATATAAATATATTGCAAAATTATTAGACGAGCCAAACTTATATTCAAATAATGTTTTATCTATTTTAAAAAATATTCTTTATGCGAAAGATCAAACTCCCCAAACGATGTTAAATGGATCACGATACATAAGTCGATCCGAATTGTTGAAGTTTTCTAAAAATGCAGTCCTTATAATTGTATTAAACACACTAAATCTTCCAAACACACAGAAGGAAATCACTATAATTGTTATAATGGATATAGGAGAACTAACT
>AT5G23040.1::Chr5:7729170-7731055
GTTTTATTTATTAATTTAATGTTTTGGGTTTCTAATGTTTTGGGCTTCTGATACCCATAAAAAGTCTGCTATGTACATGGTCTTATATTGCGTTAATGTGACAGCCATTCACCTTAGCACATTTTTTGGTTTTTCATGAACAAACCAAACACGTTGAAGTCATTTACATTAACGCATAAAAGAAAACTGTGAAACCAATCAAACACTTAACAACTTTCACTAATTTTTCCGAAAGGTTCTGTAAATGTCTGGGCGAAAAGAACAAAAAGAGTTTGGATAAAACCACAACGTAACTTACTTGAGGAAAGTACAAGAAAGAAACAAAAACACATAAGCGACCAGTGATGTTAGGAGCTCGAGTGTCCATGTAGGCTGAATGAGAAACGTCGGAATCATGGGAATGATTAACGAACCGCAGAACCACCCGGCAACTAAAGCTCCAATTCTGCAATCATAAGAGCCAAACAAATCATGAAAAAAACGAGTGACCTTTTAAGTTTCGTTTCAGCTAATTCGATAGGACTAGTAGTATTTTACCCGATTAAGCAAGCTCTCCCCAAGCTCTTTGTCTTCTCATTCAGAAAATATACGCACGCAGCCAATGATACCGCCACCTACAAGTACAACAAAAGATTTCAGAACCCATACATGAGACAGAAGAGAAACTCAAGGGCCATTGTATAAAGTAACAAACCTGAAACGCAGGACCGCCTTCTGCAGAGTTCATGATACTCCAACCACCCATGAAGGCAAAGAGGAAAAGTCTTCTGAAAATAGTGTCCATGGGAGGCATTTCAACGAAATCGAGAAGAGCTTTGAGCCACGGAGGAGATTCCTCAACTTTCTTCTTCAACTTTGATTTAAGATTGATTTTAGTCTTCTTCCTTCTGATAAAACTAGACATGAGAAGCTTCTCAAAGGCTCCTTCTATAGACTCTTCGCTTCTTTCATGTCCAGCGTACTGCTGTAAAAGAAAGTTACGAGAGGCCCAGATTTCTTCCTCGGAAGCATATGGACTAACTCCTAGACGTTTGTACGGGTCCCAAACTCTCGTCCGAGGGAACGTGGGAACATTGCCTACACAGAGTCGTTCGTTTATGAGTGAAACAGAAACATGTAATATCACTTCTCATTCAGAGTAGTAGCTAGACATGAGCAACAACAAAAAAAGCTCAAAACTTGAGAAAGATAAGTGAAACACACAAAGTGGAAACGCTAAGCCAGCTTATGATTCTTCACTGAGAAGTCAATGTTGTTAAAGAATCCTAACATACTCCATTTGTTCCACACAAGTTGAAATTTTTGGATAAGAAACGACCAATTCCTAATAGCAACTAACAAATTGAGAAAAGGGTTTTTATAAATTGAGAGAGAAGAAGTGACAAATACCTCCATATGAAGAATCAACGGTGCACTTGACGGTTTTGAAGCTTCTCGAAACATTACGAAATGGTAACAGTGATGTCTTACTGGAATTTCGTACGAGAGAACTGAAATTCAGAACACAACAACAACACGATTAACAAAAGCTCTTGCGAATTCAATCAATTTCTGGAACTTACATAAACAAACCCTAAACTTTAACAAATCCGAATTTTCCGCTTCCGAGTAGAAGGAAGACAAAGAAAGTCCCAAAATCGATTCCACGAGTAATTTGAAAATAAGATGAAGGGAGAGAGAGAGAGAGAATATTACGGCTTAGATGGAGCGATAAACGAAGAAGATACAGTAGAACCGGAGAGAAGAAGAGACGAGGACATGGTTCCTCCGTCGGACTAACCCGACGCCGTTCGTGCTTCTATTAGCTTTGGCTTCTCTCTGTATCCCCTGAGAAAAGAAATAAGGGAAAGATAAGCGAATCGTTCTATCTTGCGCCGCCTGGCGT
>AT5G23040.2::Chr5:7729316-7731200
AAACACGTTGAAGTCATTTACATTAACGCATAAAAGAAAACTGTGAAACCAATCAAACACTTAACAACTTTCACTAATTTTTCCGAAAGGTTCTGTAAATGTCTGGGCGAAAAGAACAAAAAGAGTTTGGATAAAACCACAACGTAACTTACTTGAGGAAAGTACAAGAAAGAAACAAAAACACATAAGCGACCAGTGATGTTAGGAGCTCGAGTGTCCATGTAGGCTGAATGAGAAACGTCGGAATCATGGGAATGATTAACGAACCGCAGAACCACCCGGCAACTAAAGCTCCAATTCTGCAATCATAAGAGCCAAACAAATCATGAAAAAAACGAGTGACCTTTTAAGTTTCGTTTCAGCTAATTCGATAGGACTAGTAGTATTTTACCCGATTAAGCAAGCTCTCCCCAAGCTCTTTGTCTTCTCATTCAGAAAATATACGCACGCAGCCAATGATACCGCCACCTACAAGTACAACAAAAGATTTCAGAACCCATACATGAGACAGAAGAGAAACTCAAGGGCCATTGTATAAAGTAACAAACCTGAAACGCAGGACCGCCTTCTGCAGAGTTCATGATACTCCAACCACCCATGAAGGCAAAGAGGAAAAGTCTTCTGAAAATAGTGTCCATGGGAGGCATTTCAACGAAATCGAGAAGAGCTTTGAGCCACGGAGGAGATTCCTCAACTTTCTTCTTCAACTTTGATTTAAGATTGATTTTAGTCTTCTTCCTTCTGATAAAACTAGACATGAGAAGCTTCTCAAAGGCTCCTTCTATAGACTCTTCGCTTCTTTCATGTCCAGCGTACTGCTGTAAAAGAAAGTTACGAGAGGCCCAGATTTCTTCCTCGGAAGCATATGGACTAACTCCTAGACGTTTGTACGGGTCCCAAACTCTCGTCCGAGGGAACGTGGGAACATTGCCTACACAGAGTCGTTCGTTTATGAGTGAAACAGAAACATGTAATATCACTTCTCATTCAGAGTAGTAGCTAGACATGAGCAACAACAAAAAAAGCTCAAAACTTGAGAAAGATAAGTGAAACACACAAAGTGGAAACGCTAAGCCAGCTTATGATTCTTCACTGAGAAGTCAATGTTGTTAAAGAATCCTAACATACTCCATTTGTTCCACACAAGTTGAAATTTTTGGATAAGAAACGACCAATTCCTAATAGCAACTAACAAATTGAGAAAAGGGTTTTTATAAATTGAGAGAGAAGAAGTGACAAATACCTCCATATGAAGAATCAACGGTGCACTTGACGGTTTTGAAGCTTCTCGAAACATTACGAAATGGTAACAGTGATGTCTTACTGGAATTTCGTACGAGAGAACTGAAATTCAGAACACAACAACAACACGATTAACAAAAGCTCTTGCGAATTCAATCAATTTCTGGAACTTACATAAACAAACCCTAAACTTTAACAAATCCGAATTTTCCGCTTCCGAGTAGAAGGAAGACAAAGAAAGTCCCAAAATCGATTCCACGAGTAATTTGAAAATAAGATGAAGGGAGAGAGAGAGAGAGAATATTACGGCTTAGATGGAGCGATAAACGAAGAAGATACAGTAGAACCGGAGAGAAGAAGAGACGAGGACATGGTTCCTCCGTCGGACTAACCCGACGCCGTTCGTGCTTCTATTAGCTTTGGCTTCTCTCTGTATCCCCTGAGAAAAGAAATAAGGGAAAGATAAGCGAATCGTTCTATCTTGCGCCGCCTGGCGTACATTAGATAATTTACTTCCCCCCTCATCTTTCGTCTTTTCGCGTTTATGTCCATGTATCTAGTAAAATATTCGAATTTCACCCCTAATTCGTAAATAAGTAAATAGTACACCTCTTAATTGGTCACCCCAATCATCAATTTTCT
>AT5G66210.4::Chr5:26456141-26459624
CCACTGTCACTTGCGATGATTTCATTATTTTTTATATCCAATAAGATTTGAGATATTCCCTTAATAAACATTTAATCAATCATTGTTTACTAAATTCGTTGGAGCCACTCAGATCCTGGCTGGAAAATACTCATAGAAAAGGGTTTGTTTGGTGCTCTCAAAACGAATATTATAAGAAAAATGGAAACAGACAAAATATATGATAGAATCGAAATTACAGCTGGCTCTCTATGTTTCTTTTGGTGCCCAACCATTAAAAATTTAAAATTGGATTTGTCCCCCATTCAGGGAATGCCACGTGTCCTCTTGCATCTAGTGCACCTTAAGAGCTCTCTCATATTTCATCAATGGGATTCTCACTCCACTTTCTCTCTTTGTTTTGCTGCGCCTTAAACAACCAAAGTATTACTTACTTATCACTACAAACGCCAAAATACCCCACTTATCTTACAACCAACATTACATATAAGAAGATAAGACATATCACATCCCAACAAATTACATTCTGTATCCTTTACTTACTCCTCTTCTAGTATATACTATCGAAGATTCCTGTGACCTGCAGGGCTTGGTGCTCTCTGTGAACTTATGCTCGCTGTTCTTAGAAGTCTCCTGAACTCATGCAGGCTTATTTTCCCATCTCTGTCTATGTCTGCTTCATCCAGCAGTGGATCTATTGATCCTCTTAACCCCGTGTGCTGAGGATTCACAAACAAATTGGGTTTCATCACCCACTTACCTAAACATCTACTCTACCGTACGAGAATATTGATAAGAGGTTAGTTCAGCTTACCATTCGAAGTTCCTCAGGCGTTATGTACCCGTCTTTGTCTAGGTCGAATTTCTCAAAAGCTGCTCTTGACCTTAGCTGCCATTTCTCTGAATCATGTTCTTCTAGTTGATGAACATGTAGAGCTGCTGCTACAAACTCTGTGAAGTCCACTAACCCATCAGTGTTGCTATCAATCTGTGACCAGCAAAGATACAAGTACACAACGGCTCATTATGAAACTACGTCTCCCTCTGATACCCCCAGAGATGCAATTGCAATGGAAAACAAAAATATAACTACCGCTTCAAGGATCTCAGCAACTCGTGAGTCTTTCAGTTTCCAAGGAAGATCTTTGGCAAGTGCCTGTAGAAAAAAGGCCAAATGGATGCATAAAGATTAACTGATCATGCCTAGATTTAACTAGTAATGTTCTTAAAGCAAAATATCATGAGCTTTTACCTGTCTCATCTCTTCAAGACTAATGACGCCATTTTTATCCACATCAATCGCATCAAATTGATCTCTGAGGTCAGAGATCTCTGCCTCGTCAAGTGTGCTAGCAAGCGCCTGCCAGAAGGAGACACAAAGCATTAGAGACATGTCCGGATCACTTTGTTTTTATCCATCCAACAACTTCCTCATTTAACTTACCCTTAAAGCAAATTGCTTTAGACGGCTGTATCTCACAAATTGTCTTAAGTTGTTCAGAACTGAAATGTCGACAGGGATATCAGTAGCATTCCCGCCTTCTCTAACCCACGCATGTGCTACAAAGGCAAGAGACAAAATAGCATTAGTCAAAGAATCCGCCGCACATGAAAAAATCACTAACTTTAGTACTCGAAAGCATACATAGTGCTTGTGCAGCAGTTAGCCGTGCTCGTGGGTCTTTTACAAGTAACTTTTTCACAAAATCTTTGGCGCTGTCACTTATAGTTGCCCAAGGTTTACGGCTGAAGTCAGGTTTATTTCTTAAAACCTATATTCATATAGTACATATTAGTAAGGAAGTGAGAAAGAAATAAGAAAAGCTATAGATAGAAATCCAGTGAAAGAAAGTTTTCAACTACACCTCTTTAAATATACCATCTTCAGTTCTATCCCAAAAAGGCCGCCTCCCACAAAGTAATATATACGTAATCACACCAATGCTCCATACATCTGATTCAGGCCCTGATCTGCGCTTTAATACCTCAGGAGCCACATAATAGGCGCTACCAACAATGTCATGGAACCTTTTCCCTGTGAAGGATTGAGTTGTTTATCACAGAAATCAACAGAATACGCTCTTAACACTTACTTTGCTTGTGTGGATTTTGATAGCTAGTACTAACCTGGTTTGATAAAATCCGATAAACCAAAATCCGTAGCCTTTAGAGGCGAATCTAGTTGAGCTGATTTGAACAAAAAGTTCTGCAAGAAATTGGAGGAGGAGCAAAAGCAGAAGATTTATTATTAGAAACAAAAAGCACATCCTAAGAGGTATAAGCAAGAGAATGTACCTCTGGTTTCATATCTCTATGTACAAGACCGTGTAGATGACATTCTCCTGCAACTTTGAGCATCTGCCTAACGACAACGGCTGCATCTTTCTCGGAGTACCGATTACCTTTCCTGAAAAATAAAAAAAGGAAAGCATCAATAATGAGAAGGTAGGTTCTTTCTTACGATTCCACCGGTAATAGATTAAAGAGTAGTGAGAGATGCTGACTAACTTGGATAATATCCTATCCAGCAATTCGCCTCCTTCGCACAACCTAGAAGAAAGGCAAGAGTAAAATGTGAATGCCACCGATACATGAAGGATAGACTATAAGAAATGAGGAAAGGAGACTCACTCCATAACAATATAGACGTAATCGTCATCCTCAAAGGCATTGTGAAACTGAACAACATTCTCGTGGCCAGAGAGAGCAATAAGAATCTGAACCTCACGCTTGACATCCTCAACAGCAATAGGAAGAACCATCTGTGAGCAAAACATGGTGATGAGTGACCTCAAAGCAGAGCAGAGGATGCAGTAAAACCACAGAACAATGTTGCAAATGAAAGAACAGAGAAAGAGCACTAACTAACTAAACAAAGTACAAATTGGGAATCAGTGTTAAACTAAATTAAAAAGATCCGCAACTATTTTTCTGATGTGAATCTAGTAGATGGTAGTGGAGGAAGATACCAACAACTAGTAAAAGGGGAAAAGAAACCCTAGTAAGGGCTGGAAAAAGTGTACCTTAGACTTATCGAGTCTTTTGACGGCGACGCGATCTCCATTGGGTCTGTGGATGGCGACGTAGGTGTAGCCGAATTGACCATGGCCGAGCAACTTGCCGATGGTGTAGTGATCGTGGAAGTCTTTGGAGTAGCCAAAATCGGTACGCTTGCCGCAGGGGATGGAGCCGGTTCGGCGTTTGGTAGAGGCCTTGGTATCGATGGGAGTAGGAGCAGCCTTGGATTTGGTCTGACTGCTTCGTCTACTGCTGCTAGCACCAGTGACTCTAATGGCGGAGAAACAGACACCCATGGCTCTGATGAATCGAGAAAGTTAGAAAAGAAAGGGGATTAATAAAAGAAAGAGATGAAAGAAGAAAGAAGAAGAAGAGAGGAAGGCAGAGAAGATTATTAGAGTTGAGTTGGTCAAACCCAAAGCGCCGAGTGAACCCCTCCAAGGAGGATCCCCAACGAAAGATCCTTCTCACTTTCCCACTTTTTTT
>AT5G66210.5::Chr5:26456141-26459624
CCACTGTCACTTGCGATGATTTCATTATTTTTTATATCCAATAAGATTTGAGATATTCCCTTAATAAACATTTAATCAATCATTGTTTACTAAATTCGTTGGAGCCACTCAGATCCTGGCTGGAAAATACTCATAGAAAAGGGTTTGTTTGGTGCTCTCAAAACGAATATTATAAGAAAAATGGAAACAGACAAAATATATGATAGAATCGAAATTACAGCTGGCTCTCTATGTTTCTTTTGGTGCCCAACCATTAAAAATTTAAAATTGGATTTGTCCCCCATTCAGGGAATGCCACGTGTCCTCTTGCATCTAGTGCACCTTAAGAGCTCTCTCATATTTCATCAATGGGATTCTCACTCCACTTTCTCTCTTTGTTTTGCTGCGCCTTAAACAACCAAAGTATTACTTACTTATCACTACAAACGCCAAAATACCCCACTTATCTTACAACCAACATTACATATAAGAAGATAAGACATATCACATCCCAACAAATTACATTCTGTATCCTTTACTTACTCCTCTTCTAGTATATACTATCGAAGATTCCTGTGACCTGCAGGGCTTGGTGCTCTCTGTGAACTTATGCTCGCTGTTCTTAGAAGTCTCCTGAACTCATGCAGGCTTATTTTCCCATCTCTGTCTATGTCTGCTTCATCCAGCAGTGGATCTATTGATCCTCTTAACCCCGTGTGCTGAGGATTCACAAACAAATTGGGTTTCATCACCCACTTACCTAAACATCTACTCTACCGTACGAGAATATTGATAAGAGGTTAGTTCAGCTTACCATTCGAAGTTCCTCAGGCGTTATGTACCCGTCTTTGTCTAGGTCGAATTTCTCAAAAGCTGCTCTTGACCTTAGCTGCCATTTCTCTGAATCATGTTCTTCTAGTTGATGAACATGTAGAGCTGCTGCTACAAACTCTGTGAAGTCCACTAACCCATCAGTGTTGCTATCAATCTGTGACCAGCAAAGATACAAGTACACAACGGCTCATTATGAAACTACGTCTCCCTCTGATACCCCCAGAGATGCAATTGCAATGGAAAACAAAAATATAACTACCGCTTCAAGGATCTCAGCAACTCGTGAGTCTTTCAGTTTCCAAGGAAGATCTTTGGCAAGTGCCTGTAGAAAAAAGGCCAAATGGATGCATAAAGATTAACTGATCATGCCTAGATTTAACTAGTAATGTTCTTAAAGCAAAATATCATGAGCTTTTACCTGTCTCATCTCTTCAAGACTAATGACGCCATTTTTATCCACATCAATCGCATCAAATTGATCTCTGAGGTCAGAGATCTCTGCCTCGTCAAGTGTGCTAGCAAGCGCCTGCCAGAAGGAGACACAAAGCATTAGAGACATGTCCGGATCACTTTGTTTTTATCCATCCAACAACTTCCTCATTTAACTTACCCTTAAAGCAAATTGCTTTAGACGGCTGTATCTCACAAATTGTCTTAAGTTGTTCAGAACTGAAATGTCGACAGGGATATCAGTAGCATTCCCGCCTTCTCTAACCCACGCATGTGCTACAAAGGCAAGAGACAAAATAGCATTAGTCAAAGAATCCGCCGCACATGAAAAAATCACTAACTTTAGTACTCGAAAGCATACATAGTGCTTGTGCAGCAGTTAGCCGTGCTCGTGGGTCTTTTACAAGTAACTTTTTCACAAAATCTTTGGCGCTGTCACTTATAGTTGCCCAAGGTTTACGGCTGAAGTCAGGTTTATTTCTTAAAACCTATATTCATATAGTACATATTAGTAAGGAAGTGAGAAAGAAATAAGAAAAGCTATAGATAGAAATCCAGTGAAAGAAAGTTTTCAACTACACCTCTTTAAATATACCATCTTCAGTTCTATCCCAAAAAGGCCGCCTCCCACAAAGTAATATATACGTAATCACACCAATGCTCCATACATCTGATTCAGGCCCTGATCTGCGCTTTAATACCTCAGGAGCCACATAATAGGCGCTACCAACAATGTCATGGAACCTTTTCCCTGTGAAGGATTGAGTTGTTTATCACAGAAATCAACAGAATACGCTCTTAACACTTACTTTGCTTGTGTGGATTTTGATAGCTAGTACTAACCTGGTTTGATAAAATCCGATAAACCAAAATCCGTAGCCTTTAGAGGCGAATCTAGTTGAGCTGATTTGAACAAAAAGTTCTGCAAGAAATTGGAGGAGGAGCAAAAGCAGAAGATTTATTATTAGAAACAAAAAGCACATCCTAAGAGGTATAAGCAAGAGAATGTACCTCTGGTTTCATATCTCTATGTACAAGACCGTGTAGATGACATTCTCCTGCAACTTTGAGCATCTGCCTAACGACAACGGCTGCATCTTTCTCGGAGTACCGATTACCTTTCCTGAAAAATAAAAAAAGGAAAGCATCAATAATGAGAAGGTAGGTTCTTTCTTACGATTCCACCGGTAATAGATTAAAGAGTAGTGAGAGATGCTGACTAACTTGGATAATATCCTATCCAGCAATTCGCCTCCTTCGCACAACCTAGAAGAAAGGCAAGAGTAAAATGTGAATGCCACCGATACATGAAGGATAGACTATAAGAAATGAGGAAAGGAGACTCACTCCATAACAATATAGACGTAATCGTCATCCTCAAAGGCATTGTGAAACTGAACAACATTCTCGTGGCCAGAGAGAGCAATAAGAATCTGAACCTCACGCTTGACATCCTCAACAGCAATAGGAAGAACCATCTGTGAGCAAAACATGGTGATGAGTGACCTCAAAGCAGAGCAGAGGATGCAGTAAAACCACAGAACAATGTTGCAAATGAAAGAACAGAGAAAGAGCACTAACTAACTAAACAAAGTACAAATTGGGAATCAGTGTTAAACTAAATTAAAAAGATCCGCAACTATTTTTCTGATGTGAATCTAGTAGATGGTAGTGGAGGAAGATACCAACAACTAGTAAAAGGGGAAAAGAAACCCTAGTAAGGGCTGGAAAAAGTGTACCTTAGACTTATCGAGTCTTTTGACGGCGACGCGATCTCCATTGGGTCTGTGGATGGCGACGTAGGTGTAGCCGAATTGACCATGGCCGAGCAACTTGCCGATGGTGTAGTGATCGTGGAAGTCTTTGGAGTAGCCAAAATCGGTACGCTTGCCGCAGGGGATGGAGCCGGTTCGGCGTTTGGTAGAGGCCTTGGTATCGATGGGAGTAGGAGCAGCCTTGGATTTGGTCTGACTGCTTCGTCTACTGCTGCTAGCACCAGTGACTCTAATGGCGGAGAAACAGACACCCATGGCTCTGATGAATCGAGAAAGTTAGAAAAGAAAGGGGATTAATAAAAGAAAGAGATGAAAGAAGAAAGAAGAAGAAGAGAGGAAGGCAGAGAAGATTATTAGAGTTGAGTTGGTCAAACCCAAAGCGCCGAGTGAACCCCTCCAAGGAGGATCCCCAACGAAAGATCCTTCTCACTTTCCCACTTTTTTT
>AT5G66210.1::Chr5:26456141-26459624
CCACTGTCACTTGCGATGATTTCATTATTTTTTATATCCAATAAGATTTGAGATATTCCCTTAATAAACATTTAATCAATCATTGTTTACTAAATTCGTTGGAGCCACTCAGATCCTGGCTGGAAAATACTCATAGAAAAGGGTTTGTTTGGTGCTCTCAAAACGAATATTATAAGAAAAATGGAAACAGACAAAATATATGATAGAATCGAAATTACAGCTGGCTCTCTATGTTTCTTTTGGTGCCCAACCATTAAAAATTTAAAATTGGATTTGTCCCCCATTCAGGGAATGCCACGTGTCCTCTTGCATCTAGTGCACCTTAAGAGCTCTCTCATATTTCATCAATGGGATTCTCACTCCACTTTCTCTCTTTGTTTTGCTGCGCCTTAAACAACCAAAGTATTACTTACTTATCACTACAAACGCCAAAATACCCCACTTATCTTACAACCAACATTACATATAAGAAGATAAGACATATCACATCCCAACAAATTACATTCTGTATCCTTTACTTACTCCTCTTCTAGTATATACTATCGAAGATTCCTGTGACCTGCAGGGCTTGGTGCTCTCTGTGAACTTATGCTCGCTGTTCTTAGAAGTCTCCTGAACTCATGCAGGCTTATTTTCCCATCTCTGTCTATGTCTGCTTCATCCAGCAGTGGATCTATTGATCCTCTTAACCCCGTGTGCTGAGGATTCACAAACAAATTGGGTTTCATCACCCACTTACCTAAACATCTACTCTACCGTACGAGAATATTGATAAGAGGTTAGTTCAGCTTACCATTCGAAGTTCCTCAGGCGTTATGTACCCGTCTTTGTCTAGGTCGAATTTCTCAAAAGCTGCTCTTGACCTTAGCTGCCATTTCTCTGAATCATGTTCTTCTAGTTGATGAACATGTAGAGCTGCTGCTACAAACTCTGTGAAGTCCACTAACCCATCAGTGTTGCTATCAATCTGTGACCAGCAAAGATACAAGTACACAACGGCTCATTATGAAACTACGTCTCCCTCTGATACCCCCAGAGATGCAATTGCAATGGAAAACAAAAATATAACTACCGCTTCAAGGATCTCAGCAACTCGTGAGTCTTTCAGTTTCCAAGGAAGATCTTTGGCAAGTGCCTGTAGAAAAAAGGCCAAATGGATGCATAAAGATTAACTGATCATGCCTAGATTTAACTAGTAATGTTCTTAAAGCAAAATATCATGAGCTTTTACCTGTCTCATCTCTTCAAGACTAATGACGCCATTTTTATCCACATCAATCGCATCAAATTGATCTCTGAGGTCAGAGATCTCTGCCTCGTCAAGTGTGCTAGCAAGCGCCTGCCAGAAGGAGACACAAAGCATTAGAGACATGTCCGGATCACTTTGTTTTTATCCATCCAACAACTTCCTCATTTAACTTACCCTTAAAGCAAATTGCTTTAGACGGCTGTATCTCACAAATTGTCTTAAGTTGTTCAGAACTGAAATGTCGACAGGGATATCAGTAGCATTCCCGCCTTCTCTAACCCACGCATGTGCTACAAAGGCAAGAGACAAAATAGCATTAGTCAAAGAATCCGCCGCACATGAAAAAATCACTAACTTTAGTACTCGAAAGCATACATAGTGCTTGTGCAGCAGTTAGCCGTGCTCGTGGGTCTTTTACAAGTAACTTTTTCACAAAATCTTTGGCGCTGTCACTTATAGTTGCCCAAGGTTTACGGCTGAAGTCAGGTTTATTTCTTAAAACCTATATTCATATAGTACATATTAGTAAGGAAGTGAGAAAGAAATAAGAAAAGCTATAGATAGAAATCCAGTGAAAGAAAGTTTTCAACTACACCTCTTTAAATATACCATCTTCAGTTCTATCCCAAAAAGGCCGCCTCCCACAAAGTAATATATACGTAATCACACCAATGCTCCATACATCTGATTCAGGCCCTGATCTGCGCTTTAATACCTCAGGAGCCACATAATAGGCGCTACCAACAATGTCATGGAACCTTTTCCCTGTGAAGGATTGAGTTGTTTATCACAGAAATCAACAGAATACGCTCTTAACACTTACTTTGCTTGTGTGGATTTTGATAGCTAGTACTAACCTGGTTTGATAAAATCCGATAAACCAAAATCCGTAGCCTTTAGAGGCGAATCTAGTTGAGCTGATTTGAACAAAAAGTTCTGCAAGAAATTGGAGGAGGAGCAAAAGCAGAAGATTTATTATTAGAAACAAAAAGCACATCCTAAGAGGTATAAGCAAGAGAATGTACCTCTGGTTTCATATCTCTATGTACAAGACCGTGTAGATGACATTCTCCTGCAACTTTGAGCATCTGCCTAACGACAACGGCTGCATCTTTCTCGGAGTACCGATTACCTTTCCTGAAAAATAAAAAAAGGAAAGCATCAATAATGAGAAGGTAGGTTCTTTCTTACGATTCCACCGGTAATAGATTAAAGAGTAGTGAGAGATGCTGACTAACTTGGATAATATCCTATCCAGCAATTCGCCTCCTTCGCACAACCTAGAAGAAAGGCAAGAGTAAAATGTGAATGCCACCGATACATGAAGGATAGACTATAAGAAATGAGGAAAGGAGACTCACTCCATAACAATATAGACGTAATCGTCATCCTCAAAGGCATTGTGAAACTGAACAACATTCTCGTGGCCAGAGAGAGCAATAAGAATCTGAACCTCACGCTTGACATCCTCAACAGCAATAGGAAGAACCATCTGTGAGCAAAACATGGTGATGAGTGACCTCAAAGCAGAGCAGAGGATGCAGTAAAACCACAGAACAATGTTGCAAATGAAAGAACAGAGAAAGAGCACTAACTAACTAAACAAAGTACAAATTGGGAATCAGTGTTAAACTAAATTAAAAAGATCCGCAACTATTTTTCTGATGTGAATCTAGTAGATGGTAGTGGAGGAAGATACCAACAACTAGTAAAAGGGGAAAAGAAACCCTAGTAAGGGCTGGAAAAAGTGTACCTTAGACTTATCGAGTCTTTTGACGGCGACGCGATCTCCATTGGGTCTGTGGATGGCGACGTAGGTGTAGCCGAATTGACCATGGCCGAGCAACTTGCCGATGGTGTAGTGATCGTGGAAGTCTTTGGAGTAGCCAAAATCGGTACGCTTGCCGCAGGGGATGGAGCCGGTTCGGCGTTTGGTAGAGGCCTTGGTATCGATGGGAGTAGGAGCAGCCTTGGATTTGGTCTGACTGCTTCGTCTACTGCTGCTAGCACCAGTGACTCTAATGGCGGAGAAACAGACACCCATGGCTCTGATGAATCGAGAAAGTTAGAAAAGAAAGGGGATTAATAAAAGAAAGAGATGAAAGAAGAAAGAAGAAGAAGAGAGGAAGGCAGAGAAGATTATTAGAGTTGAGTTGGTCAAACCCAAAGCGCCGAGTGAACCCCTCCAAGGAGGATCCCCAACGAAAGATCCTTCTCACTTTCCCACTTTTTTT
>AT5G66210.6::Chr5:26456213-26459654
TAATCAATCATTGTTTACTAAATTCGTTGGAGCCACTCAGATCCTGGCTGGAAAATACTCATAGAAAAGGGTTTGTTTGGTGCTCTCAAAACGAATATTATAAGAAAAATGGAAACAGACAAAATATATGATAGAATCGAAATTACAGCTGGCTCTCTATGTTTCTTTTGGTGCCCAACCATTAAAAATTTAAAATTGGATTTGTCCCCCATTCAGGGAATGCCACGTGTCCTCTTGCATCTAGTGCACCTTAAGAGCTCTCTCATATTTCATCAATGGGATTCTCACTCCACTTTCTCTCTTTGTTTTGCTGCGCCTTAAACAACCAAAGTATTACTTACTTATCACTACAAACGCCAAAATACCCCACTTATCTTACAACCAACATTACATATAAGAAGATAAGACATATCACATCCCAACAAATTACATTCTGTATCCTTTACTTACTCCTCTTCTAGTATATACTATCGAAGATTCCTGTGACCTGCAGGGCTTGGTGCTCTCTGTGAACTTATGCTCGCTGTTCTTAGAAGTCTCCTGAACTCATGCAGGCTTATTTTCCCATCTCTGTCTATGTCTGCTTCATCCAGCAGTGGATCTATTGATCCTCTTAACCCCGTGTGCTGAGGATTCACAAACAAATTGGGTTTCATCACCCACTTACCTAAACATCTACTCTACCGTACGAGAATATTGATAAGAGGTTAGTTCAGCTTACCATTCGAAGTTCCTCAGGCGTTATGTACCCGTCTTTGTCTAGGTCGAATTTCTCAAAAGCTGCTCTTGACCTTAGCTGCCATTTCTCTGAATCATGTTCTTCTAGTTGATGAACATGTAGAGCTGCTGCTACAAACTCTGTGAAGTCCACTAACCCATCAGTGTTGCTATCAATCTGTGACCAGCAAAGATACAAGTACACAACGGCTCATTATGAAACTACGTCTCCCTCTGATACCCCCAGAGATGCAATTGCAATGGAAAACAAAAATATAACTACCGCTTCAAGGATCTCAGCAACTCGTGAGTCTTTCAGTTTCCAAGGAAGATCTTTGGCAAGTGCCTGTAGAAAAAAGGCCAAATGGATGCATAAAGATTAACTGATCATGCCTAGATTTAACTAGTAATGTTCTTAAAGCAAAATATCATGAGCTTTTACCTGTCTCATCTCTTCAAGACTAATGACGCCATTTTTATCCACATCAATCGCATCAAATTGATCTCTGAGGTCAGAGATCTCTGCCTCGTCAAGTGTGCTAGCAAGCGCCTGCCAGAAGGAGACACAAAGCATTAGAGACATGTCCGGATCACTTTGTTTTTATCCATCCAACAACTTCCTCATTTAACTTACCCTTAAAGCAAATTGCTTTAGACGGCTGTATCTCACAAATTGTCTTAAGTTGTTCAGAACTGAAATGTCGACAGGGATATCAGTAGCATTCCCGCCTTCTCTAACCCACGCATGTGCTACAAAGGCAAGAGACAAAATAGCATTAGTCAAAGAATCCGCCGCACATGAAAAAATCACTAACTTTAGTACTCGAAAGCATACATAGTGCTTGTGCAGCAGTTAGCCGTGCTCGTGGGTCTTTTACAAGTAACTTTTTCACAAAATCTTTGGCGCTGTCACTTATAGTTGCCCAAGGTTTACGGCTGAAGTCAGGTTTATTTCTTAAAACCTATATTCATATAGTACATATTAGTAAGGAAGTGAGAAAGAAATAAGAAAAGCTATAGATAGAAATCCAGTGAAAGAAAGTTTTCAACTACACCTCTTTAAATATACCATCTTCAGTTCTATCCCAAAAAGGCCGCCTCCCACAAAGTAATATATACGTAATCACACCAATGCTCCATACATCTGATTCAGGCCCTGATCTGCGCTTTAATACCTCAGGAGCCACATAATAGGCGCTACCAACAATGTCATGGAACCTTTTCCCTGTGAAGGATTGAGTTGTTTATCACAGAAATCAACAGAATACGCTCTTAACACTTACTTTGCTTGTGTGGATTTTGATAGCTAGTACTAACCTGGTTTGATAAAATCCGATAAACCAAAATCCGTAGCCTTTAGAGGCGAATCTAGTTGAGCTGATTTGAACAAAAAGTTCTGCAAGAAATTGGAGGAGGAGCAAAAGCAGAAGATTTATTATTAGAAACAAAAAGCACATCCTAAGAGGTATAAGCAAGAGAATGTACCTCTGGTTTCATATCTCTATGTACAAGACCGTGTAGATGACATTCTCCTGCAACTTTGAGCATCTGCCTAACGACAACGGCTGCATCTTTCTCGGAGTACCGATTACCTTTCCTGAAAAATAAAAAAAGGAAAGCATCAATAATGAGAAGGTAGGTTCTTTCTTACGATTCCACCGGTAATAGATTAAAGAGTAGTGAGAGATGCTGACTAACTTGGATAATATCCTATCCAGCAATTCGCCTCCTTCGCACAACCTAGAAGAAAGGCAAGAGTAAAATGTGAATGCCACCGATACATGAAGGATAGACTATAAGAAATGAGGAAAGGAGACTCACTCCATAACAATATAGACGTAATCGTCATCCTCAAAGGCATTGTGAAACTGAACAACATTCTCGTGGCCAGAGAGAGCAATAAGAATCTGAACCTCACGCTTGACATCCTCAACAGCAATAGGAAGAACCATCTGTGAGCAAAACATGGTGATGAGTGACCTCAAAGCAGAGCAGAGGATGCAGTAAAACCACAGAACAATGTTGCAAATGAAAGAACAGAGAAAGAGCACTAACTAACTAAACAAAGTACAAATTGGGAATCAGTGTTAAACTAAATTAAAAAGATCCGCAACTATTTTTCTGATGTGAATCTAGTAGATGGTAGTGGAGGAAGATACCAACAACTAGTAAAAGGGGAAAAGAAACCCTAGTAAGGGCTGGAAAAAGTGTACCTTAGACTTATCGAGTCTTTTGACGGCGACGCGATCTCCATTGGGTCTGTGGATGGCGACGTAGGTGTAGCCGAATTGACCATGGCCGAGCAACTTGCCGATGGTGTAGTGATCGTGGAAGTCTTTGGAGTAGCCAAAATCGGTACGCTTGCCGCAGGGGATGGAGCCGGTTCGGCGTTTGGTAGAGGCCTTGGTATCGATGGGAGTAGGAGCAGCCTTGGATTTGGTCTGACTGCTTCGTCTACTGCTGCTAGCACCAGTGACTCTAATGGCGGAGAAACAGACACCCATGGCTCTGATGAATCGAGAAAGTTAGAAAAGAAAGGGGATTAATAAAAGAAAGAGATGAAAGAAGAAAGAAGAAGAAGAGAGGAAGGCAGAGAAGATTATTAGAGTTGAGTTGGTCAAACCCAAAGCGCCGAGTGAACCCCTCCAAGGAGGATCCCCAACGAAAGATCCTTCTCACTTTCCCACTTTTTTTGCCTTTTCTTCTTCTTTTTTTTTTTTTATT
>AT5G66210.2::Chr5:26456290-26459631
TGGTGCTCTCAAAACGAATATTATAAGAAAAATGGAAACAGACAAAATATATGATAGAATCGAAATTACAGCTGGCTCTCTATGTTTCTTTTGGTGCCCAACCATTAAAAATTTAAAATTGGATTTGTCCCCCATTCAGGGAATGCCACGTGTCCTCTTGCATCTAGTGCACCTTAAGAGCTCTCTCATATTTCATCAATGGGATTCTCACTCCACTTTCTCTCTTTGTTTTGCTGCGCCTTAAACAACCAAAGTATTACTTACTTATCACTACAAACGCCAAAATACCCCACTTATCTTACAACCAACATTACATATAAGAAGATAAGACATATCACATCCCAACAAATTACATTCTGTATCCTTTACTTACTCCTCTTCTAGTATATACTATCGAAGATTCCTGTGACCTGCAGGGCTTGGTGCTCTCTGTGAACTTATGCTCGCTGTTCTTAGAAGTCTCCTGAACTCATGCAGGCTTATTTTCCCATCTCTGTCTATGTCTGCTTCATCCAGCAGTGGATCTATTGATCCTCTTAACCCCGTGTGCTGAGGATTCACAAACAAATTGGGTTTCATCACCCACTTACCTAAACATCTACTCTACCGTACGAGAATATTGATAAGAGGTTAGTTCAGCTTACCATTCGAAGTTCCTCAGGCGTTATGTACCCGTCTTTGTCTAGGTCGAATTTCTCAAAAGCTGCTCTTGACCTTAGCTGCCATTTCTCTGAATCATGTTCTTCTAGTTGATGAACATGTAGAGCTGCTGCTACAAACTCTGTGAAGTCCACTAACCCATCAGTGTTGCTATCAATCTGTGACCAGCAAAGATACAAGTACACAACGGCTCATTATGAAACTACGTCTCCCTCTGATACCCCCAGAGATGCAATTGCAATGGAAAACAAAAATATAACTACCGCTTCAAGGATCTCAGCAACTCGTGAGTCTTTCAGTTTCCAAGGAAGATCTTTGGCAAGTGCCTGTAGAAAAAAGGCCAAATGGATGCATAAAGATTAACTGATCATGCCTAGATTTAACTAGTAATGTTCTTAAAGCAAAATATCATGAGCTTTTACCTGTCTCATCTCTTCAAGACTAATGACGCCATTTTTATCCACATCAATCGCATCAAATTGATCTCTGAGGTCAGAGATCTCTGCCTCGTCAAGTGTGCTAGCAAGCGCCTGCCAGAAGGAGACACAAAGCATTAGAGACATGTCCGGATCACTTTGTTTTTATCCATCCAACAACTTCCTCATTTAACTTACCCTTAAAGCAAATTGCTTTAGACGGCTGTATCTCACAAATTGTCTTAAGTTGTTCAGAACTGAAATGTCGACAGGGATATCAGTAGCATTCCCGCCTTCTCTAACCCACGCATGTGCTACAAAGGCAAGAGACAAAATAGCATTAGTCAAAGAATCCGCCGCACATGAAAAAATCACTAACTTTAGTACTCGAAAGCATACATAGTGCTTGTGCAGCAGTTAGCCGTGCTCGTGGGTCTTTTACAAGTAACTTTTTCACAAAATCTTTGGCGCTGTCACTTATAGTTGCCCAAGGTTTACGGCTGAAGTCAGGTTTATTTCTTAAAACCTATATTCATATAGTACATATTAGTAAGGAAGTGAGAAAGAAATAAGAAAAGCTATAGATAGAAATCCAGTGAAAGAAAGTTTTCAACTACACCTCTTTAAATATACCATCTTCAGTTCTATCCCAAAAAGGCCGCCTCCCACAAAGTAATATATACGTAATCACACCAATGCTCCATACATCTGATTCAGGCCCTGATCTGCGCTTTAATACCTCAGGAGCCACATAATAGGCGCTACCAACAATGTCATGGAACCTTTTCCCTGTGAAGGATTGAGTTGTTTATCACAGAAATCAACAGAATACGCTCTTAACACTTACTTTGCTTGTGTGGATTTTGATAGCTAGTACTAACCTGGTTTGATAAAATCCGATAAACCAAAATCCGTAGCCTTTAGAGGCGAATCTAGTTGAGCTGATTTGAACAAAAAGTTCTGCAAGAAATTGGAGGAGGAGCAAAAGCAGAAGATTTATTATTAGAAACAAAAAGCACATCCTAAGAGGTATAAGCAAGAGAATGTACCTCTGGTTTCATATCTCTATGTACAAGACCGTGTAGATGACATTCTCCTGCAACTTTGAGCATCTGCCTAACGACAACGGCTGCATCTTTCTCGGAGTACCGATTACCTTTCCTGAAAAATAAAAAAAGGAAAGCATCAATAATGAGAAGGTAGGTTCTTTCTTACGATTCCACCGGTAATAGATTAAAGAGTAGTGAGAGATGCTGACTAACTTGGATAATATCCTATCCAGCAATTCGCCTCCTTCGCACAACCTAGAAGAAAGGCAAGAGTAAAATGTGAATGCCACCGATACATGAAGGATAGACTATAAGAAATGAGGAAAGGAGACTCACTCCATAACAATATAGACGTAATCGTCATCCTCAAAGGCATTGTGAAACTGAACAACATTCTCGTGGCCAGAGAGAGCAATAAGAATCTGAACCTCACGCTTGACATCCTCAACAGCAATAGGAAGAACCATCTGTGAGCAAAACATGGTGATGAGTGACCTCAAAGCAGAGCAGAGGATGCAGTAAAACCACAGAACAATGTTGCAAATGAAAGAACAGAGAAAGAGCACTAACTAACTAAACAAAGTACAAATTGGGAATCAGTGTTAAACTAAATTAAAAAGATCCGCAACTATTTTTCTGATGTGAATCTAGTAGATGGTAGTGGAGGAAGATACCAACAACTAGTAAAAGGGGAAAAGAAACCCTAGTAAGGGCTGGAAAAAGTGTACCTTAGACTTATCGAGTCTTTTGACGGCGACGCGATCTCCATTGGGTCTGTGGATGGCGACGTAGGTGTAGCCGAATTGACCATGGCCGAGCAACTTGCCGATGGTGTAGTGATCGTGGAAGTCTTTGGAGTAGCCAAAATCGGTACGCTTGCCGCAGGGGATGGAGCCGGTTCGGCGTTTGGTAGAGGCCTTGGTATCGATGGGAGTAGGAGCAGCCTTGGATTTGGTCTGACTGCTTCGTCTACTGCTGCTAGCACCAGTGACTCTAATGGCGGAGAAACAGACACCCATGGCTCTGATGAATCGAGAAAGTTAGAAAAGAAAGGGGATTAATAAAAGAAAGAGATGAAAGAAGAAAGAAGAAGAAGAGAGGAAGGCAGAGAAGATTATTAGAGTTGAGTTGGTCAAACCCAAAGCGCCGAGTGAACCCCTCCAAGGAGGATCCCCAACGAAAGATCCTTCTCACTTTCCCACTTTTTTTGCCTTTT
>AT5G66210.3::Chr5:26456291-26459624
GGTGCTCTCAAAACGAATATTATAAGAAAAATGGAAACAGACAAAATATATGATAGAATCGAAATTACAGCTGGCTCTCTATGTTTCTTTTGGTGCCCAACCATTAAAAATTTAAAATTGGATTTGTCCCCCATTCAGGGAATGCCACGTGTCCTCTTGCATCTAGTGCACCTTAAGAGCTCTCTCATATTTCATCAATGGGATTCTCACTCCACTTTCTCTCTTTGTTTTGCTGCGCCTTAAACAACCAAAGTATTACTTACTTATCACTACAAACGCCAAAATACCCCACTTATCTTACAACCAACATTACATATAAGAAGATAAGACATATCACATCCCAACAAATTACATTCTGTATCCTTTACTTACTCCTCTTCTAGTATATACTATCGAAGATTCCTGTGACCTGCAGGGCTTGGTGCTCTCTGTGAACTTATGCTCGCTGTTCTTAGAAGTCTCCTGAACTCATGCAGGCTTATTTTCCCATCTCTGTCTATGTCTGCTTCATCCAGCAGTGGATCTATTGATCCTCTTAACCCCGTGTGCTGAGGATTCACAAACAAATTGGGTTTCATCACCCACTTACCTAAACATCTACTCTACCGTACGAGAATATTGATAAGAGGTTAGTTCAGCTTACCATTCGAAGTTCCTCAGGCGTTATGTACCCGTCTTTGTCTAGGTCGAATTTCTCAAAAGCTGCTCTTGACCTTAGCTGCCATTTCTCTGAATCATGTTCTTCTAGTTGATGAACATGTAGAGCTGCTGCTACAAACTCTGTGAAGTCCACTAACCCATCAGTGTTGCTATCAATCTGTGACCAGCAAAGATACAAGTACACAACGGCTCATTATGAAACTACGTCTCCCTCTGATACCCCCAGAGATGCAATTGCAATGGAAAACAAAAATATAACTACCGCTTCAAGGATCTCAGCAACTCGTGAGTCTTTCAGTTTCCAAGGAAGATCTTTGGCAAGTGCCTGTAGAAAAAAGGCCAAATGGATGCATAAAGATTAACTGATCATGCCTAGATTTAACTAGTAATGTTCTTAAAGCAAAATATCATGAGCTTTTACCTGTCTCATCTCTTCAAGACTAATGACGCCATTTTTATCCACATCAATCGCATCAAATTGATCTCTGAGGTCAGAGATCTCTGCCTCGTCAAGTGTGCTAGCAAGCGCCTGCCAGAAGGAGACACAAAGCATTAGAGACATGTCCGGATCACTTTGTTTTTATCCATCCAACAACTTCCTCATTTAACTTACCCTTAAAGCAAATTGCTTTAGACGGCTGTATCTCACAAATTGTCTTAAGTTGTTCAGAACTGAAATGTCGACAGGGATATCAGTAGCATTCCCGCCTTCTCTAACCCACGCATGTGCTACAAAGGCAAGAGACAAAATAGCATTAGTCAAAGAATCCGCCGCACATGAAAAAATCACTAACTTTAGTACTCGAAAGCATACATAGTGCTTGTGCAGCAGTTAGCCGTGCTCGTGGGTCTTTTACAAGTAACTTTTTCACAAAATCTTTGGCGCTGTCACTTATAGTTGCCCAAGGTTTACGGCTGAAGTCAGGTTTATTTCTTAAAACCTATATTCATATAGTACATATTAGTAAGGAAGTGAGAAAGAAATAAGAAAAGCTATAGATAGAAATCCAGTGAAAGAAAGTTTTCAACTACACCTCTTTAAATATACCATCTTCAGTTCTATCCCAAAAAGGCCGCCTCCCACAAAGTAATATATACGTAATCACACCAATGCTCCATACATCTGATTCAGGCCCTGATCTGCGCTTTAATACCTCAGGAGCCACATAATAGGCGCTACCAACAATGTCATGGAACCTTTTCCCTGTGAAGGATTGAGTTGTTTATCACAGAAATCAACAGAATACGCTCTTAACACTTACTTTGCTTGTGTGGATTTTGATAGCTAGTACTAACCTGGTTTGATAAAATCCGATAAACCAAAATCCGTAGCCTTTAGAGGCGAATCTAGTTGAGCTGATTTGAACAAAAAGTTCTGCAAGAAATTGGAGGAGGAGCAAAAGCAGAAGATTTATTATTAGAAACAAAAAGCACATCCTAAGAGGTATAAGCAAGAGAATGTACCTCTGGTTTCATATCTCTATGTACAAGACCGTGTAGATGACATTCTCCTGCAACTTTGAGCATCTGCCTAACGACAACGGCTGCATCTTTCTCGGAGTACCGATTACCTTTCCTGAAAAATAAAAAAAGGAAAGCATCAATAATGAGAAGGTAGGTTCTTTCTTACGATTCCACCGGTAATAGATTAAAGAGTAGTGAGAGATGCTGACTAACTTGGATAATATCCTATCCAGCAATTCGCCTCCTTCGCACAACCTAGAAGAAAGGCAAGAGTAAAATGTGAATGCCACCGATACATGAAGGATAGACTATAAGAAATGAGGAAAGGAGACTCACTCCATAACAATATAGACGTAATCGTCATCCTCAAAGGCATTGTGAAACTGAACAACATTCTCGTGGCCAGAGAGAGCAATAAGAATCTGAACCTCACGCTTGACATCCTCAACAGCAATAGGAAGAACCATCTGTGAGCAAAACATGGTGATGAGTGACCTCAAAGCAGAGCAGAGGATGCAGTAAAACCACAGAACAATGTTGCAAATGAAAGAACAGAGAAAGAGCACTAACTAACTAAACAAAGTACAAATTGGGAATCAGTGTTAAACTAAATTAAAAAGATCCGCAACTATTTTTCTGATGTGAATCTAGTAGATGGTAGTGGAGGAAGATACCAACAACTAGTAAAAGGGGAAAAGAAACCCTAGTAAGGGCTGGAAAAAGTGTACCTTAGACTTATCGAGTCTTTTGACGGCGACGCGATCTCCATTGGGTCTGTGGATGGCGACGTAGGTGTAGCCGAATTGACCATGGCCGAGCAACTTGCCGATGGTGTAGTGATCGTGGAAGTCTTTGGAGTAGCCAAAATCGGTACGCTTGCCGCAGGGGATGGAGCCGGTTCGGCGTTTGGTAGAGGCCTTGGTATCGATGGGAGTAGGAGCAGCCTTGGATTTGGTCTGACTGCTTCGTCTACTGCTGCTAGCACCAGTGACTCTAATGGCGGAGAAACAGACACCCATGGCTCTGATGAATCGAGAAAGTTAGAAAAGAAAGGGGATTAATAAAAGAAAGAGATGAAAGAAGAAAGAAGAAGAAGAGAGGAAGGCAGAGAAGATTATTAGAGTTGAGTTGGTCAAACCCAAAGCGCCGAGTGAACCCCTCCAAGGAGGATCCCCAACGAAAGATCCTTCTCACTTTCCCACTTTTTTT
