# Supplementary material for: SEQing: web-based visualization of iCLIP and RNA-seq data in an interactive python framework
Source: BMC Bioinformatics. 2020 Mar 18;21:113. doi: 10.1186/s12859-020-3434-9 (PMC7079501; doi:10.1186/s12859-020-3434-9)
Supplement: Supplementary file 1 — Additional file 1 Source code and sample data for SEQing. The Python code and samples of Arabidopsis thaliana iCLIP (GSE99427) and RNA-seq (GSE99615) data used to start the sample dataset dashboard. [file 12859_2020_3434_MOESM1_ESM.zip › SEQing-master/example_set/AtGRP7-ox_LL24.bedgraph]

Chr1	4612242	4612280	1
Chr1	4612280	4612290	3
Chr1	4612290	4612296	4
Chr1	4612296	4612320	5
Chr1	4612320	4612339	6
Chr1	4612339	4612343	7
Chr1	4612343	4612364	6
Chr1	4612364	4612365	7
Chr1	4612365	4612367	11
Chr1	4612367	4612368	12
Chr1	4612368	4612369	14
Chr1	4612369	4612370	15
Chr1	4612370	4612381	16
Chr1	4612381	4612390	14
Chr1	4612390	4612391	17
Chr1	4612391	4612416	16
Chr1	4612416	4612429	17
Chr1	4612429	4612440	18
Chr1	4612440	4612447	17
Chr1	4612447	4612450	18
Chr1	4612450	4612452	19
Chr1	4612452	4612466	18
Chr1	4612466	4612468	14
Chr1	4612468	4612469	13
Chr1	4612469	4612470	12
Chr1	4612470	4612471	11
Chr1	4612471	4612473	10
Chr1	4612473	4612480	11
Chr1	4612480	4612491	10
Chr1	4612491	4612498	6
Chr1	4612498	4612500	5
Chr1	4612500	4612501	4
Chr1	4612501	4612504	5
Chr1	4612504	4612508	6
Chr1	4612508	4612525	7
Chr1	4612525	4612526	8
Chr1	4612526	4612535	10
Chr1	4612535	4612543	11
Chr1	4612543	4612544	10
Chr1	4612544	4612548	11
Chr1	4612548	4612549	10
Chr1	4612549	4612554	11
Chr1	4612554	4612563	12
Chr1	4612563	4612571	13
Chr1	4612571	4612605	8
Chr1	4612605	4612609	7
Chr1	4612609	4612626	6
Chr1	4612626	4612627	5
Chr1	4612627	4612638	4
Chr1	4612638	4612642	5
Chr1	4612642	4612644	6
Chr1	4612644	4612645	7
Chr1	4612645	4612650	6
Chr1	4612650	4612664	5
Chr1	4612664	4612666	4
Chr1	4612666	4612669	10
Chr1	4612669	4612671	9
Chr1	4612671	4612676	8
Chr1	4612676	4612679	9
Chr1	4612679	4612680	10
Chr1	4612680	4612685	11
Chr1	4612685	4612699	12
Chr1	4612699	4612704	13
Chr1	4612704	4612706	12
Chr1	4612706	4612712	13
Chr1	4612712	4612713	14
Chr1	4612713	4612722	13
Chr1	4612722	4612726	12
Chr1	4612726	4612731	13
Chr1	4612731	4612735	12
Chr1	4612735	4612737	13
Chr1	4612737	4612739	14
Chr1	4612739	4612743	13
Chr1	4612743	4612745	12
Chr1	4612745	4612749	11
Chr1	4612749	4612751	10
Chr1	4612751	4612752	9
Chr1	4612752	4612756	10
Chr1	4612756	4612757	9
Chr1	4612757	4612758	10
Chr1	4612758	4612762	11
Chr1	4612762	4612763	10
Chr1	4612763	4612764	9
Chr1	4612764	4612765	10
Chr1	4612765	4612769	11
Chr1	4612769	4612776	12
Chr1	4612776	4612777	13
Chr1	4612777	4612778	12
Chr1	4612778	4612779	13
Chr1	4612779	4612784	17
Chr1	4612784	4612786	18
Chr1	4612786	4612787	21
Chr1	4612787	4612788	24
Chr1	4612788	4612789	25
Chr1	4612789	4612790	27
Chr1	4612790	4612791	28
Chr1	4612791	4612796	35
Chr1	4612796	4612798	36
Chr1	4612798	4612799	37
Chr1	4612799	4612800	38
Chr1	4612800	4612801	37
Chr1	4612801	4612811	38
Chr1	4612811	4612814	39
Chr1	4612814	4612818	40
Chr1	4612818	4612819	41
Chr1	4612819	4612820	42
Chr1	4612820	4612821	43
Chr1	4612821	4612823	44
Chr1	4612823	4612824	47
Chr1	4612824	4612826	48
Chr1	4612826	4612827	50
Chr1	4612827	4612829	49
Chr1	4612829	4612830	54
Chr1	4612830	4612831	56
Chr1	4612831	4612832	55
Chr1	4612832	4612833	57
Chr1	4612833	4612834	59
Chr1	4612834	4612836	61
Chr1	4612836	4612838	60
Chr1	4612838	4612840	58
Chr1	4612840	4612841	63
Chr1	4612841	4612843	64
Chr1	4612843	4612844	66
Chr1	4612844	4612845	67
Chr1	4612845	4612846	70
Chr1	4612846	4612847	78
Chr1	4612847	4612848	81
Chr1	4612848	4612849	82
Chr1	4612849	4612850	83
Chr1	4612850	4612851	84
Chr1	4612851	4612852	85
Chr1	4612852	4612853	87
Chr1	4612853	4612854	94
Chr1	4612854	4612855	96
Chr1	4612855	4612856	98
Chr1	4612856	4612857	100
Chr1	4612857	4612858	102
Chr1	4612858	4612859	103
Chr1	4612859	4612860	102
Chr1	4612860	4612861	106
Chr1	4612861	4612865	109
Chr1	4612865	4612866	108
Chr1	4612866	4612867	107
Chr1	4612867	4612870	108
Chr1	4612870	4612873	107
Chr1	4612873	4612875	109
Chr1	4612875	4612877	115
Chr1	4612877	4612878	116
Chr1	4612878	4612879	121
Chr1	4612879	4612880	125
Chr1	4612880	4612881	126
Chr1	4612881	4612882	127
Chr1	4612882	4612883	128
Chr1	4612883	4612884	130
Chr1	4612884	4612885	134
Chr1	4612885	4612886	133
Chr1	4612886	4612887	138
Chr1	4612887	4612888	135
Chr1	4612888	4612890	137
Chr1	4612890	4612891	141
Chr1	4612891	4612892	142
Chr1	4612892	4612893	136
Chr1	4612893	4612894	138
Chr1	4612894	4612895	140
Chr1	4612895	4612897	141
Chr1	4612897	4612899	140
Chr1	4612899	4612900	139
Chr1	4612900	4612902	138
Chr1	4612902	4612904	137
Chr1	4612904	4612907	138
Chr1	4612907	4612908	139
Chr1	4612908	4612913	142
Chr1	4612913	4612914	143
Chr1	4612914	4612915	148
Chr1	4612915	4612918	149
Chr1	4612918	4612919	150
Chr1	4612919	4612920	154
Chr1	4612920	4612921	155
Chr1	4612921	4612922	154
Chr1	4612922	4612924	156
Chr1	4612924	4612925	153
Chr1	4612925	4612926	152
Chr1	4612926	4612927	153
Chr1	4612927	4612928	154
Chr1	4612928	4612929	156
Chr1	4612929	4612930	157
Chr1	4612930	4612931	162
Chr1	4612931	4612932	169
Chr1	4612932	4612933	179
Chr1	4612933	4612934	189
Chr1	4612934	4612935	191
Chr1	4612935	4612936	189
Chr1	4612936	4612937	191
Chr1	4612937	4612938	195
Chr1	4612938	4612939	198
Chr1	4612939	4612940	205
Chr1	4612940	4612941	207
Chr1	4612941	4612942	203
Chr1	4612942	4612943	205
Chr1	4612943	4612946	206
Chr1	4612946	4612947	203
Chr1	4612947	4612949	196
Chr1	4612949	4612950	197
Chr1	4612950	4612952	196
Chr1	4612952	4612953	195
Chr1	4612953	4612954	196
Chr1	4612954	4612955	189
Chr1	4612955	4612957	187
Chr1	4612957	4612958	188
Chr1	4612958	4612959	187
Chr1	4612959	4612960	184
Chr1	4612960	4612961	185
Chr1	4612961	4612962	182
Chr1	4612962	4612965	184
Chr1	4612965	4612966	185
Chr1	4612966	4612967	188
Chr1	4612967	4612968	190
Chr1	4612968	4612969	192
Chr1	4612969	4612970	195
Chr1	4612970	4612971	200
Chr1	4612971	4612972	199
Chr1	4612972	4612973	200
Chr1	4612973	4612974	201
Chr1	4612974	4612975	200
Chr1	4612975	4612976	203
Chr1	4612976	4612978	201
Chr1	4612978	4612979	199
Chr1	4612979	4612980	196
Chr1	4612980	4612981	201
Chr1	4612981	4612983	196
Chr1	4612983	4612984	197
Chr1	4612984	4612985	194
Chr1	4612985	4612987	190
Chr1	4612987	4612988	192
Chr1	4612988	4612989	197
Chr1	4612989	4612991	202
Chr1	4612991	4612992	197
Chr1	4612992	4612993	196
Chr1	4612993	4612994	198
Chr1	4612994	4612995	197
Chr1	4612995	4612996	200
Chr1	4612996	4612997	203
Chr1	4612997	4613002	208
Chr1	4613002	4613003	210
Chr1	4613003	4613005	211
Chr1	4613005	4613006	210
Chr1	4613006	4613007	214
Chr1	4613007	4613008	218
Chr1	4613008	4613009	227
Chr1	4613009	4613011	232
Chr1	4613011	4613012	233
Chr1	4613012	4613013	234
Chr1	4613013	4613014	235
Chr1	4613014	4613015	233
Chr1	4613015	4613017	228
Chr1	4613017	4613019	229
Chr1	4613019	4613020	228
Chr1	4613020	4613021	223
Chr1	4613021	4613022	222
Chr1	4613022	4613023	227
Chr1	4613023	4613024	233
Chr1	4613024	4613026	235
Chr1	4613026	4613027	234
Chr1	4613027	4613028	235
Chr1	4613028	4613031	233
Chr1	26293633	26293639	1
Chr1	26293639	26293642	2
Chr1	26293642	26293645	3
Chr1	26293645	26293647	4
Chr1	26293647	26293649	7
Chr1	26293649	26293653	8
Chr1	26293653	26293654	9
Chr1	26293654	26293658	10
Chr1	26293658	26293661	11
Chr1	26293661	26293663	18
Chr1	26293663	26293664	21
Chr1	26293664	26293667	22
Chr1	26293667	26293669	25
Chr1	26293669	26293679	27
Chr1	26293679	26293681	28
Chr1	26293681	26293682	53
Chr1	26293682	26293683	58
Chr1	26293683	26293684	61
Chr1	26293684	26293685	64
Chr1	26293685	26293686	65
Chr1	26293686	26293687	77
Chr1	26293687	26293690	82
Chr1	26293690	26293691	84
Chr1	26293691	26293692	86
Chr1	26293692	26293693	89
Chr1	26293693	26293694	94
Chr1	26293694	26293695	95
Chr1	26293695	26293696	96
Chr1	26293696	26293697	97
Chr1	26293697	26293699	98
Chr1	26293699	26293704	99
Chr1	26293704	26293705	100
Chr1	26293705	26293707	102
Chr1	26293707	26293708	103
Chr1	26293708	26293709	117
Chr1	26293709	26293710	120
Chr1	26293710	26293714	145
Chr1	26293714	26293715	148
Chr1	26293715	26293716	152
Chr1	26293716	26293720	154
Chr1	26293720	26293721	155
Chr1	26293721	26293722	164
Chr1	26293722	26293723	180
Chr1	26293723	26293724	202
Chr1	26293724	26293725	208
Chr1	26293725	26293726	229
Chr1	26293726	26293727	233
Chr1	26293727	26293728	237
Chr1	26293728	26293729	242
Chr1	26293729	26293730	243
Chr1	26293730	26293731	244
Chr1	26293731	26293732	250
Chr1	26293732	26293733	251
Chr1	26293733	26293734	257
Chr1	26293734	26293735	258
Chr1	26293735	26293736	260
Chr1	26293736	26293737	262
Chr1	26293737	26293738	265
Chr1	26293738	26293739	270
Chr1	26293739	26293741	269
Chr1	26293741	26293742	270
Chr1	26293742	26293744	271
Chr1	26293744	26293746	279
Chr1	26293746	26293747	282
Chr1	26293747	26293748	283
Chr1	26293748	26293749	324
Chr1	26293749	26293750	368
Chr1	26293750	26293751	389
Chr1	26293751	26293752	398
Chr1	26293752	26293753	402
Chr1	26293753	26293754	410
Chr1	26293754	26293755	413
Chr1	26293755	26293756	414
Chr1	26293756	26293757	422
Chr1	26293757	26293758	423
Chr1	26293758	26293759	439
Chr1	26293759	26293760	438
Chr1	26293760	26293761	441
Chr1	26293761	26293762	448
Chr1	26293762	26293763	443
Chr1	26293763	26293764	447
Chr1	26293764	26293766	446
Chr1	26293766	26293768	445
Chr1	26293768	26293769	458
Chr1	26293769	26293770	462
Chr1	26293770	26293771	471
Chr1	26293771	26293772	473
Chr1	26293772	26293773	482
Chr1	26293773	26293774	488
Chr1	26293774	26293775	489
Chr1	26293775	26293776	493
Chr1	26293776	26293777	496
Chr1	26293777	26293778	500
Chr1	26293778	26293779	505
Chr1	26293779	26293780	504
Chr1	26293780	26293781	507
Chr1	26293781	26293782	509
Chr1	26293782	26293783	494
Chr1	26293783	26293784	487
Chr1	26293784	26293785	485
Chr1	26293785	26293787	487
Chr1	26293787	26293788	480
Chr1	26293788	26293789	475
Chr1	26293789	26293792	477
Chr1	26293792	26293794	475
Chr1	26293794	26293795	480
Chr1	26293795	26293797	497
Chr1	26293797	26293799	505
Chr1	26293799	26293800	510
Chr1	26293800	26293801	512
Chr1	26293801	26293802	514
Chr1	26293802	26293803	544
Chr1	26293803	26293804	549
Chr1	26293804	26293805	559
Chr1	26293805	26293806	581
Chr1	26293806	26293807	592
Chr1	26293807	26293808	600
Chr1	26293808	26293809	602
Chr1	26293809	26293810	600
Chr1	26293810	26293811	609
Chr1	26293811	26293812	597
Chr1	26293812	26293813	614
Chr1	26293813	26293814	646
Chr1	26293814	26293816	652
Chr1	26293816	26293817	656
Chr1	26293817	26293819	655
Chr1	26293819	26293820	657
Chr1	26293820	26293821	662
Chr1	26293821	26293822	661
Chr1	26293822	26293823	673
Chr1	26293823	26293824	663
Chr1	26293824	26293825	648
Chr1	26293825	26293826	643
Chr1	26293826	26293827	621
Chr1	26293827	26293828	627
Chr1	26293828	26293829	630
Chr1	26293829	26293830	631
Chr1	26293830	26293831	630
Chr1	26293831	26293832	637
Chr1	26293832	26293833	631
Chr1	26293833	26293834	632
Chr1	26293834	26293835	655
Chr1	26293835	26293837	656
Chr1	26293837	26293838	655
Chr1	26293838	26293839	669
Chr1	26293839	26293840	671
Chr1	26293840	26293841	672
Chr1	26293841	26293842	677
Chr1	26293842	26293843	678
Chr1	26293843	26293844	676
Chr1	26293844	26293845	689
Chr1	26293845	26293846	688
Chr1	26293846	26293847	714
Chr1	26293847	26293848	718
Chr1	26293848	26293849	719
Chr1	26293849	26293850	684
Chr1	26293850	26293851	646
Chr1	26293851	26293852	630
Chr1	26293852	26293853	663
Chr1	26293853	26293854	666
Chr1	26293854	26293855	673
Chr1	26293855	26293856	670
Chr1	26293856	26293857	674
Chr1	26293857	26293858	684
Chr1	26293858	26293859	688
Chr1	26293859	26293860	670
Chr1	26293860	26293862	685
Chr1	26293862	26293863	694
Chr1	26293863	26293865	691
Chr1	26293865	26293866	694
Chr1	26293866	26293867	693
Chr1	26293867	26293868	697
Chr1	26293868	26293869	704
Chr1	26293869	26293870	689
Chr1	26293870	26293871	692
Chr1	26293871	26293873	688
Chr1	26293873	26293874	682
Chr1	26293874	26293876	676
Chr1	26293876	26293877	673
Chr1	26293877	26293878	687
Chr1	26293878	26293879	685
Chr1	26293879	26293880	680
Chr1	26293880	26293881	679
Chr1	26293881	26293882	685
Chr1	26293882	26293883	694
Chr1	26293883	26293884	688
Chr1	26293884	26293885	694
Chr1	26293885	26293886	699
Chr1	26293886	26293887	700
Chr1	26293887	26293888	699
Chr1	26293888	26293889	696
Chr1	26293889	26293890	716
Chr1	26293890	26293891	714
Chr1	26293891	26293893	717
Chr1	26293893	26293894	719
Chr1	26293894	26293895	717
Chr1	26293895	26293896	711
Chr1	26293896	26293897	695
Chr1	26293897	26293899	705
Chr1	26293899	26293900	714
Chr1	26293900	26293901	712
Chr1	26293901	26293902	710
Chr1	26293902	26293903	713
Chr1	26293903	26293904	684
Chr1	26293904	26293905	685
Chr1	26293905	26293906	700
Chr1	26293906	26293907	716
Chr1	26293907	26293908	720
Chr1	26293908	26293909	722
Chr1	26293909	26293910	729
Chr1	26293910	26293911	731
Chr1	26293911	26293912	727
Chr1	26293912	26293913	717
Chr1	26293913	26293914	703
Chr1	26293914	26293915	670
Chr1	26293915	26293916	667
Chr1	26293916	26293917	679
Chr1	26293917	26293918	676
Chr1	26293918	26293919	687
Chr1	26293919	26293920	693
Chr1	26293920	26293921	696
Chr1	26293921	26293922	697
Chr1	26293922	26293923	699
Chr1	26293923	26293924	679
Chr1	26293924	26293925	684
Chr1	26293925	26293927	682
Chr1	26293927	26293928	681
Chr1	26293928	26293929	670
Chr1	26293929	26293932	666
Chr1	26293932	26293933	657
Chr1	26293933	26293934	654
Chr1	26293934	26293935	658
Chr1	26293935	26293936	631
Chr1	26293936	26293937	632
Chr1	26293937	26293938	631
Chr1	26293938	26293939	629
Chr1	26293939	26293940	616
Chr1	26293940	26293941	621
Chr1	26293941	26293944	624
Chr1	26293944	26293945	631
Chr1	26293945	26293946	615
Chr1	26293946	26293947	608
Chr1	26293947	26293948	587
Chr1	26293948	26293949	585
Chr1	26293949	26293950	584
Chr1	26293950	26293951	591
Chr1	26293951	26293952	616
Chr1	26293952	26293953	663
Chr1	26293953	26293954	632
Chr1	26293954	26293955	658
Chr1	26293955	26293956	677
Chr1	26293956	26293957	702
Chr1	26293957	26293958	710
Chr1	26293958	26293959	692
Chr1	26293959	26293960	694
Chr1	26293960	26293961	693
Chr1	26293961	26293962	680
Chr1	26293962	26293963	681
Chr1	26293963	26293964	668
Chr1	26293964	26293965	670
Chr1	26293965	26293966	668
Chr1	26293966	26293967	709
Chr1	26293967	26293968	711
Chr1	26293968	26293969	715
Chr1	26293969	26293970	712
Chr1	26293970	26293971	716
Chr1	26293971	26293972	710
Chr1	26293972	26293973	706
Chr1	26293973	26293975	717
Chr1	26293975	26293976	720
Chr1	26293976	26293977	722
Chr1	26293977	26293978	724
Chr1	26293978	26293979	712
Chr1	26293979	26293980	715
Chr1	26293980	26293981	724
Chr1	26293981	26293982	723
Chr1	26293982	26293983	716
Chr1	26293983	26293984	722
Chr1	26293984	26293985	729
Chr1	26293985	26293986	730
Chr1	26293986	26293987	736
Chr1	26293987	26293988	758
Chr1	26293988	26293989	768
Chr1	26293989	26293990	784
Chr1	26293990	26293991	775
Chr1	26293991	26293992	788
Chr1	26293992	26293993	791
Chr1	26293993	26293994	801
Chr1	26293994	26293995	806
Chr1	26293995	26293996	804
Chr1	26293996	26293997	802
Chr1	26293997	26293998	801
Chr1	26293998	26293999	815
Chr1	26293999	26294001	828
Chr1	26294001	26294002	834
Chr1	26294002	26294004	852
Chr1	26294004	26294005	856
Chr1	26294005	26294006	857
Chr1	26294006	26294007	842
Chr1	26294007	26294008	809
Chr1	26294008	26294009	800
Chr1	26294009	26294010	787
Chr1	26294010	26294011	781
Chr1	26294011	26294012	777
Chr1	26294012	26294013	775
Chr1	26294013	26294014	810
Chr1	26294014	26294015	821
Chr1	26294015	26294016	839
Chr1	26294016	26294017	838
Chr1	26294017	26294018	828
Chr1	26294018	26294019	830
Chr1	26294019	26294020	820
Chr1	26294020	26294021	840
Chr1	26294021	26294022	834
Chr1	26294022	26294023	830
Chr1	26294023	26294025	829
Chr1	26294025	26294026	817
Chr1	26294026	26294027	830
Chr1	26294027	26294028	831
Chr1	26294028	26294029	832
Chr1	26294029	26294030	833
Chr1	26294030	26294031	835
Chr1	26294031	26294032	828
Chr1	26294032	26294033	830
Chr1	26294033	26294034	837
Chr1	26294034	26294036	839
Chr1	26294036	26294037	840
Chr1	26294037	26294038	842
Chr1	26294038	26294039	841
Chr1	26294039	26294040	840
Chr1	26294040	26294041	844
Chr1	26294041	26294042	850
Chr1	26294042	26294043	846
Chr1	26294043	26294044	864
Chr1	26294044	26294045	884
Chr1	26294045	26294046	882
Chr1	26294046	26294047	894
Chr1	26294047	26294048	907
Chr1	26294048	26294049	920
Chr1	26294049	26294050	922
Chr1	26294050	26294051	931
Chr1	26294051	26294052	928
Chr1	26294052	26294053	914
Chr1	26294053	26294054	866
Chr1	26294054	26294055	861
Chr1	26294055	26294056	837
Chr1	26294056	26294057	820
Chr1	26294057	26294058	798
Chr1	26294058	26294059	793
Chr1	26294059	26294060	792
Chr1	26294060	26294061	798
Chr1	26294061	26294062	803
Chr1	26294062	26294063	815
Chr1	26294063	26294064	812
Chr1	26294064	26294065	811
Chr1	26294065	26294066	810
Chr1	26294066	26294067	814
Chr1	26294067	26294069	772
Chr1	26294069	26294070	778
Chr1	26294070	26294071	782
Chr1	26294071	26294073	779
Chr1	26294073	26294074	797
Chr1	26294074	26294075	785
Chr1	26294075	26294076	792
Chr1	26294076	26294077	803
Chr1	26294077	26294078	809
Chr1	26294078	26294079	828
Chr1	26294079	26294080	826
Chr1	26294080	26294081	823
Chr1	26294081	26294082	816
Chr1	26294082	26294083	834
Chr1	26294083	26294084	833
Chr1	26294084	26294085	820
Chr1	26294085	26294086	814
Chr1	26294086	26294087	809
Chr1	26294087	26294088	804
Chr1	26294088	26294089	785
Chr1	26294089	26294090	777
Chr1	26294090	26294091	762
Chr1	26294091	26294092	765
Chr1	26294092	26294093	757
Chr1	26294093	26294094	767
Chr1	26294094	26294095	757
Chr1	26294095	26294096	762
Chr1	26294096	26294097	769
Chr1	26294097	26294098	763
Chr1	26294098	26294099	779
Chr1	26294099	26294100	762
Chr1	26294100	26294101	757
Chr1	26294101	26294102	755
Chr1	26294102	26294103	756
Chr1	26294103	26294104	736
Chr1	26294104	26294105	734
Chr1	26294105	26294106	725
Chr1	26294106	26294107	723
Chr1	26294107	26294108	716
Chr1	26294108	26294109	711
Chr1	26294109	26294110	710
Chr1	26294110	26294111	714
Chr1	26294111	26294112	719
Chr1	26294112	26294113	725
Chr1	26294113	26294114	745
Chr1	26294114	26294115	714
Chr1	26294115	26294116	730
Chr1	26294116	26294117	717
Chr1	26294117	26294118	716
Chr1	26294118	26294120	719
Chr1	26294120	26294121	727
Chr1	26294121	26294122	708
Chr1	26294122	26294123	711
Chr1	26294123	26294124	745
Chr1	26294124	26294125	747
Chr1	26294125	26294126	757
Chr1	26294126	26294127	771
Chr1	26294127	26294128	763
Chr1	26294128	26294129	761
Chr1	26294129	26294130	763
Chr1	26294130	26294131	765
Chr1	26294131	26294132	762
Chr1	26294132	26294133	764
Chr1	26294133	26294134	763
Chr1	26294134	26294135	767
Chr1	26294135	26294136	765
Chr1	26294136	26294137	761
Chr1	26294137	26294138	764
Chr1	26294138	26294139	758
Chr1	26294139	26294140	755
Chr1	26294140	26294141	758
Chr1	26294141	26294142	763
Chr1	26294142	26294144	758
Chr1	26294144	26294145	744
Chr1	26294145	26294146	722
Chr1	26294146	26294147	719
Chr1	26294147	26294148	710
Chr1	26294148	26294149	696
Chr1	26294149	26294150	692
Chr1	26294150	26294151	691
Chr1	26294151	26294152	683
Chr1	26294152	26294153	672
Chr1	26294153	26294154	661
Chr1	26294154	26294155	666
Chr1	26294155	26294156	672
Chr1	26294156	26294157	687
Chr1	26294157	26294158	689
Chr1	26294158	26294159	696
Chr1	26294159	26294160	711
Chr1	26294160	26294161	707
Chr1	26294161	26294162	706
Chr1	26294162	26294163	700
Chr1	26294163	26294164	690
Chr1	26294164	26294165	701
Chr1	26294165	26294166	720
Chr1	26294166	26294167	730
Chr1	26294167	26294168	766
Chr1	26294168	26294169	768
Chr1	26294169	26294170	765
Chr1	26294170	26294171	743
Chr1	26294171	26294172	742
Chr1	26294172	26294173	759
Chr1	26294173	26294174	763
Chr1	26294174	26294175	777
Chr1	26294175	26294176	782
Chr1	26294176	26294177	778
Chr1	26294177	26294178	768
Chr1	26294178	26294179	767
Chr1	26294179	26294180	749
Chr1	26294180	26294181	750
Chr1	26294181	26294182	749
Chr1	26294182	26294183	746
Chr1	26294183	26294184	728
Chr1	26294184	26294185	726
Chr1	26294185	26294186	723
Chr1	26294186	26294188	720
Chr1	26294188	26294189	718
Chr1	26294189	26294190	721
Chr1	26294190	26294191	717
Chr1	26294191	26294192	713
Chr1	26294192	26294194	706
Chr1	26294194	26294198	699
Chr1	26294198	26294199	698
Chr1	26294199	26294200	692
Chr1	26294200	26294201	694
Chr1	26294201	26294202	678
Chr1	26294202	26294203	688
Chr1	26294203	26294204	702
Chr1	26294204	26294205	713
Chr1	26294205	26294206	717
Chr1	26294206	26294207	719
Chr1	26294207	26294208	738
Chr1	26294208	26294209	740
Chr1	26294209	26294210	742
Chr1	26294210	26294211	745
Chr1	26294211	26294212	744
Chr1	26294212	26294213	747
Chr1	26294213	26294214	757
Chr1	26294214	26294215	745
Chr1	26294215	26294216	740
Chr1	26294216	26294217	714
Chr1	26294217	26294218	724
Chr1	26294218	26294219	749
Chr1	26294219	26294220	748
Chr1	26294220	26294221	764
Chr1	26294221	26294222	795
Chr1	26294222	26294224	798
Chr1	26294224	26294225	781
Chr1	26294225	26294226	784
Chr1	26294226	26294227	791
Chr1	26294227	26294228	786
Chr1	26294228	26294229	788
Chr1	26294229	26294230	797
Chr1	26294230	26294231	799
Chr1	26294231	26294232	800
Chr1	26294232	26294233	801
Chr1	26294233	26294234	797
Chr1	26294234	26294235	807
Chr1	26294235	26294236	801
Chr1	26294236	26294237	807
Chr1	26294237	26294238	808
Chr1	26294238	26294239	804
Chr1	26294239	26294240	825
Chr1	26294240	26294241	826
Chr1	26294241	26294242	832
Chr1	26294242	26294243	823
Chr1	26294243	26294244	813
Chr1	26294244	26294245	809
Chr1	26294245	26294246	804
Chr1	26294246	26294247	817
Chr1	26294247	26294248	826
Chr1	26294248	26294249	819
Chr1	26294249	26294250	827
Chr1	26294250	26294251	812
Chr1	26294251	26294253	811
Chr1	26294253	26294254	814
Chr1	26294254	26294255	818
Chr1	26294255	26294256	856
Chr1	26294256	26294257	854
Chr1	26294257	26294258	868
Chr1	26294258	26294259	873
Chr1	26294259	26294260	889
Chr1	26294260	26294261	881
Chr1	26294261	26294262	896
Chr1	26294262	26294263	911
Chr1	26294263	26294264	912
Chr1	26294264	26294265	913
Chr1	26294265	26294266	901
Chr1	26294266	26294267	886
Chr1	26294267	26294268	869
Chr1	26294268	26294270	829
Chr1	26294270	26294271	833
Chr1	26294271	26294272	821
Chr1	26294272	26294273	812
Chr1	26294273	26294274	787
Chr1	26294274	26294275	781
Chr1	26294275	26294276	750
Chr1	26294276	26294277	747
Chr1	26294277	26294279	744
Chr1	26294279	26294280	742
Chr1	26294280	26294281	740
Chr1	26294281	26294282	744
Chr1	26294282	26294283	755
Chr1	26294283	26294284	749
Chr1	26294284	26294285	768
Chr1	26294285	26294286	771
Chr1	26294286	26294287	776
Chr1	26294287	26294288	772
Chr1	26294288	26294289	775
Chr1	26294289	26294290	773
Chr1	26294290	26294291	768
Chr1	26294291	26294293	766
Chr1	26294293	26294294	67
Chr1	26294294	26294295	65
Chr1	26294295	26294296	62
Chr1	26294296	26294298	60
Chr1	26294298	26294300	57
Chr1	26294300	26294304	56
Chr1	26294304	26294306	55
Chr1	26294306	26294307	54
Chr1	26294307	26294308	56
Chr1	26294308	26294311	55
Chr1	26294311	26294312	54
Chr1	26294312	26294315	53
Chr1	26294315	26294316	52
Chr1	26294316	26294318	50
Chr1	26294318	26294319	47
Chr1	26294319	26294322	44
Chr1	26294322	26294323	41
Chr1	26294323	26294324	40
Chr1	26294324	26294326	41
Chr1	26294326	26294327	35
Chr1	26294327	26294328	40
Chr1	26294328	26294329	41
Chr1	26294329	26294336	40
Chr1	26294336	26294337	39
Chr1	26294337	26294344	38
Chr1	26294344	26294346	37
Chr1	26294346	26294350	38
Chr1	26294350	26294352	37
Chr1	26294352	26294354	36
Chr1	26294354	26294355	33
Chr1	26294355	26294356	35
Chr1	26294356	26294358	28
Chr1	26294358	26294359	26
Chr1	26294359	26294363	24
Chr1	26294363	26294366	25
Chr1	26294366	26294369	26
Chr1	26294369	26294371	27
Chr1	26294371	26294376	29
Chr1	26294376	26294377	30
Chr1	26294377	26294378	31
Chr1	26294378	26294379	36
Chr1	26294379	26294380	53
Chr1	26294380	26294381	757
Chr1	26294381	26294382	759
Chr1	26294382	26294383	767
Chr1	26294383	26294384	783
Chr1	26294384	26294385	785
Chr1	26294385	26294386	805
Chr1	26294386	26294387	816
Chr1	26294387	26294388	818
Chr1	26294388	26294389	825
Chr1	26294389	26294390	827
Chr1	26294390	26294391	901
Chr1	26294391	26294392	880
Chr1	26294392	26294394	872
Chr1	26294394	26294395	868
Chr1	26294395	26294397	852
Chr1	26294397	26294398	857
Chr1	26294398	26294399	858
Chr1	26294399	26294400	864
Chr1	26294400	26294401	884
Chr1	26294401	26294402	870
Chr1	26294402	26294403	878
Chr1	26294403	26294404	895
Chr1	26294404	26294405	894
Chr1	26294405	26294406	920
Chr1	26294406	26294407	910
Chr1	26294407	26294408	903
Chr1	26294408	26294409	885
Chr1	26294409	26294410	851
Chr1	26294410	26294411	844
Chr1	26294411	26294412	843
Chr1	26294412	26294413	838
Chr1	26294413	26294414	854
Chr1	26294414	26294415	843
Chr1	26294415	26294416	839
Chr1	26294416	26294417	845
Chr1	26294417	26294418	837
Chr1	26294418	26294419	830
Chr1	26294419	26294420	837
Chr1	26294420	26294421	853
Chr1	26294421	26294423	857
Chr1	26294423	26294424	871
Chr1	26294424	26294425	872
Chr1	26294425	26294426	873
Chr1	26294426	26294427	874
Chr1	26294427	26294428	848
Chr1	26294428	26294429	862
Chr1	26294429	26294430	859
Chr1	26294430	26294431	855
Chr1	26294431	26294432	871
Chr1	26294432	26294433	881
Chr1	26294433	26294434	880
Chr1	26294434	26294435	872
Chr1	26294435	26294436	865
Chr1	26294436	26294437	861
Chr1	26294437	26294438	856
Chr1	26294438	26294439	853
Chr1	26294439	26294442	874
Chr1	26294442	26294443	878
Chr1	26294443	26294444	848
Chr1	26294444	26294445	856
Chr1	26294445	26294446	836
Chr1	26294446	26294447	890
Chr1	26294447	26294448	869
Chr1	26294448	26294449	857
Chr1	26294449	26294450	850
Chr1	26294450	26294453	848
Chr1	26294453	26294454	846
Chr1	26294454	26294455	843
Chr1	26294455	26294456	848
Chr1	26294456	26294457	854
Chr1	26294457	26294458	845
Chr1	26294458	26294459	841
Chr1	26294459	26294460	852
Chr1	26294460	26294461	867
Chr1	26294461	26294462	891
Chr1	26294462	26294463	898
Chr1	26294463	26294465	890
Chr1	26294465	26294466	895
Chr1	26294466	26294467	901
Chr1	26294467	26294468	899
Chr1	26294468	26294469	900
Chr1	26294469	26294470	896
Chr1	26294470	26294471	881
Chr1	26294471	26294472	880
Chr1	26294472	26294473	858
Chr1	26294473	26294474	855
Chr1	26294474	26294476	851
Chr1	26294476	26294477	845
Chr1	26294477	26294478	25
Chr1	26294478	26294479	17
Chr1	26294479	26294480	14
Chr1	26294480	26294483	12
Chr1	26294483	26294491	11
Chr1	26294491	26294497	10
Chr1	26294497	26294501	9
Chr1	26294501	26294514	8
Chr1	26294514	26294515	9
Chr1	26294515	26294532	10
Chr1	26294532	26294538	9
Chr1	26294538	26294542	10
Chr1	26294542	26294547	9
Chr1	26294547	26294550	8
Chr1	26294550	26294554	7
Chr1	26294554	26294556	8
Chr1	26294556	26294557	9
Chr1	26294557	26294563	8
Chr1	26294563	26294565	7
Chr1	26294565	26294569	8
Chr1	26294569	26294578	9
Chr1	26294578	26294579	19
Chr1	26294579	26294580	33
Chr1	26294580	26294581	853
Chr1	26294581	26294582	854
Chr1	26294582	26294583	856
Chr1	26294583	26294584	840
Chr1	26294584	26294585	838
Chr1	26294585	26294586	844
Chr1	26294586	26294587	841
Chr1	26294587	26294588	825
Chr1	26294588	26294590	823
Chr1	26294590	26294591	825
Chr1	26294591	26294592	824
Chr1	26294592	26294593	820
Chr1	26294593	26294594	829
Chr1	26294594	26294595	740
Chr1	26294595	26294596	746
Chr1	26294596	26294597	757
Chr1	26294597	26294598	765
Chr1	26294598	26294599	814
Chr1	26294599	26294600	821
Chr1	26294600	26294601	819
Chr1	26294601	26294602	818
Chr1	26294602	26294603	819
Chr1	26294603	26294604	830
Chr1	26294604	26294605	820
Chr1	26294605	26294606	819
Chr1	26294606	26294607	814
Chr1	26294607	26294608	794
Chr1	26294608	26294609	784
Chr1	26294609	26294610	757
Chr1	26294610	26294611	743
Chr1	26294611	26294612	744
Chr1	26294612	26294613	761
Chr1	26294613	26294614	771
Chr1	26294614	26294616	773
Chr1	26294616	26294617	767
Chr1	26294617	26294618	753
Chr1	26294618	26294619	748
Chr1	26294619	26294620	759
Chr1	26294620	26294623	761
Chr1	26294623	26294624	752
Chr1	26294624	26294625	739
Chr1	26294625	26294626	763
Chr1	26294626	26294627	752
Chr1	26294627	26294628	748
Chr1	26294628	26294629	747
Chr1	26294629	26294630	746
Chr1	26294630	26294632	744
Chr1	26294632	26294633	735
Chr1	26294633	26294634	729
Chr1	26294634	26294635	737
Chr1	26294635	26294636	732
Chr1	26294636	26294637	724
Chr1	26294637	26294638	725
Chr1	26294638	26294639	733
Chr1	26294639	26294640	734
Chr1	26294640	26294641	736
Chr1	26294641	26294642	734
Chr1	26294642	26294643	741
Chr1	26294643	26294644	734
Chr1	26294644	26294645	739
Chr1	26294645	26294647	750
Chr1	26294647	26294648	754
Chr1	26294648	26294649	755
Chr1	26294649	26294650	769
Chr1	26294650	26294651	717
Chr1	26294651	26294652	715
Chr1	26294652	26294653	721
Chr1	26294653	26294654	729
Chr1	26294654	26294655	712
Chr1	26294655	26294656	711
Chr1	26294656	26294659	708
Chr1	26294659	26294660	718
Chr1	26294660	26294661	713
Chr1	26294661	26294662	718
Chr1	26294662	26294663	732
Chr1	26294663	26294664	759
Chr1	26294664	26294665	748
Chr1	26294665	26294667	723
Chr1	26294667	26294668	744
Chr1	26294668	26294669	745
Chr1	26294669	26294670	744
Chr1	26294670	26294671	730
Chr1	26294671	26294672	728
Chr1	26294672	26294675	9
Chr1	26294675	26294677	10
Chr1	26294677	26294679	11
Chr1	26294679	26294685	13
Chr1	26294685	26294686	12
Chr1	26294686	26294688	11
Chr1	26294688	26294689	12
Chr1	26294689	26294692	13
Chr1	26294692	26294693	14
Chr1	26294693	26294694	13
Chr1	26294694	26294696	12
Chr1	26294696	26294701	14
Chr1	26294701	26294705	12
Chr1	26294705	26294720	13
Chr1	26294720	26294723	12
Chr1	26294723	26294724	11
Chr1	26294724	26294734	10
Chr1	26294734	26294748	11
Chr1	26294748	26294751	10
Chr1	26294751	26294753	12
Chr1	26294753	26294755	733
Chr1	26294755	26294756	735
Chr1	26294756	26294757	740
Chr1	26294757	26294758	739
Chr1	26294758	26294759	742
Chr1	26294759	26294760	750
Chr1	26294760	26294761	740
Chr1	26294761	26294762	729
Chr1	26294762	26294764	733
Chr1	26294764	26294765	735
Chr1	26294765	26294766	750
Chr1	26294766	26294767	751
Chr1	26294767	26294768	752
Chr1	26294768	26294769	770
Chr1	26294769	26294770	769
Chr1	26294770	26294771	768
Chr1	26294771	26294772	749
Chr1	26294772	26294773	742
Chr1	26294773	26294774	744
Chr1	26294774	26294776	770
Chr1	26294776	26294777	771
Chr1	26294777	26294778	772
Chr1	26294778	26294779	757
Chr1	26294779	26294780	748
Chr1	26294780	26294781	710
Chr1	26294781	26294782	707
Chr1	26294782	26294783	719
Chr1	26294783	26294784	716
Chr1	26294784	26294785	742
Chr1	26294785	26294786	725
Chr1	26294786	26294787	715
Chr1	26294787	26294789	717
Chr1	26294789	26294790	722
Chr1	26294790	26294791	726
Chr1	26294791	26294792	731
Chr1	26294792	26294793	734
Chr1	26294793	26294794	731
Chr1	26294794	26294795	723
Chr1	26294795	26294796	714
Chr1	26294796	26294797	715
Chr1	26294797	26294798	721
Chr1	26294798	26294799	718
Chr1	26294799	26294800	715
Chr1	26294800	26294801	719
Chr1	26294801	26294802	712
Chr1	26294802	26294803	703
Chr1	26294803	26294804	711
Chr1	26294804	26294806	729
Chr1	26294806	26294807	731
Chr1	26294807	26294808	704
Chr1	26294808	26294809	709
Chr1	26294809	26294810	706
Chr1	26294810	26294811	713
Chr1	26294811	26294812	716
Chr1	26294812	26294813	721
Chr1	26294813	26294814	726
Chr1	26294814	26294815	722
Chr1	26294815	26294816	727
Chr1	26294816	26294817	716
Chr1	26294817	26294818	708
Chr1	26294818	26294819	719
Chr1	26294819	26294820	725
Chr1	26294820	26294821	771
Chr1	26294821	26294822	769
Chr1	26294822	26294823	776
Chr1	26294823	26294824	800
Chr1	26294824	26294825	814
Chr1	26294825	26294826	801
Chr1	26294826	26294827	793
Chr1	26294827	26294828	780
Chr1	26294828	26294829	777
Chr1	26294829	26294830	776
Chr1	26294830	26294831	763
Chr1	26294831	26294832	746
Chr1	26294832	26294833	742
Chr1	26294833	26294834	743
Chr1	26294834	26294835	736
Chr1	26294835	26294836	720
Chr1	26294836	26294837	719
Chr1	26294837	26294838	717
Chr1	26294838	26294839	716
Chr1	26294839	26294841	719
Chr1	26294841	26294842	716
Chr1	26294842	26294843	717
Chr1	26294843	26294844	711
Chr1	26294844	26294845	698
Chr1	26294845	26294846	667
Chr1	26294846	26294847	680
Chr1	26294847	26294848	688
Chr1	26294848	26294849	683
Chr1	26294849	26294850	661
Chr1	26294850	26294851	672
Chr1	26294851	26294852	670
Chr1	26294852	26294854	674
Chr1	26294854	26294855	672
Chr1	26294855	26294856	676
Chr1	26294856	26294857	678
Chr1	26294857	26294858	682
Chr1	26294858	26294859	684
Chr1	26294859	26294860	687
Chr1	26294860	26294861	676
Chr1	26294861	26294862	682
Chr1	26294862	26294863	701
Chr1	26294863	26294864	699
Chr1	26294864	26294865	700
Chr1	26294865	26294866	699
Chr1	26294866	26294867	684
Chr1	26294867	26294868	687
Chr1	26294868	26294869	697
Chr1	26294869	26294870	679
Chr1	26294870	26294871	680
Chr1	26294871	26294872	685
Chr1	26294872	26294873	681
Chr1	26294873	26294874	677
Chr1	26294874	26294875	72
Chr1	26294875	26294876	39
Chr1	26294876	26294878	28
Chr1	26294878	26294879	27
Chr1	26294879	26294881	29
Chr1	26294881	26294883	28
Chr1	26294883	26294890	27
Chr1	26294890	26294891	29
Chr1	26294891	26294892	28
Chr1	26294892	26294898	27
Chr1	26294898	26294899	25
Chr1	26294899	26294900	26
Chr1	26294900	26294901	25
Chr1	26294901	26294902	24
Chr1	26294902	26294907	25
Chr1	26294907	26294909	23
Chr1	26294909	26294911	22
Chr1	26294911	26294921	24
Chr1	26294921	26294923	19
Chr1	26294923	26294924	18
Chr1	26294924	26294926	16
Chr1	26294926	26294929	17
Chr1	26294929	26294933	18
Chr1	26294933	26294935	20
Chr1	26294935	26294939	21
Chr1	26294939	26294948	20
Chr1	26294948	26294950	21
Chr1	26294950	26294952	22
Chr1	26294952	26294957	21
Chr1	26294957	26294959	20
Chr1	26294959	26294960	22
Chr1	26294960	26294961	33
Chr1	26294961	26294962	658
Chr1	26294962	26294963	691
Chr1	26294963	26294964	700
Chr1	26294964	26294965	698
Chr1	26294965	26294966	695
Chr1	26294966	26294968	701
Chr1	26294968	26294969	704
Chr1	26294969	26294970	700
Chr1	26294970	26294971	688
Chr1	26294971	26294972	686
Chr1	26294972	26294973	658
Chr1	26294973	26294974	698
Chr1	26294974	26294975	695
Chr1	26294975	26294976	714
Chr1	26294976	26294977	712
Chr1	26294977	26294978	722
Chr1	26294978	26294979	743
Chr1	26294979	26294980	739
Chr1	26294980	26294981	752
Chr1	26294981	26294982	757
Chr1	26294982	26294984	749
Chr1	26294984	26294985	745
Chr1	26294985	26294986	753
Chr1	26294986	26294987	761
Chr1	26294987	26294988	760
Chr1	26294988	26294989	762
Chr1	26294989	26294990	758
Chr1	26294990	26294991	757
Chr1	26294991	26294992	756
Chr1	26294992	26294993	737
Chr1	26294993	26294994	747
Chr1	26294994	26294995	745
Chr1	26294995	26294996	757
Chr1	26294996	26294997	755
Chr1	26294997	26294998	758
Chr1	26294998	26294999	752
Chr1	26294999	26295000	760
Chr1	26295000	26295001	751
Chr1	26295001	26295002	761
Chr1	26295002	26295003	760
Chr1	26295003	26295004	755
Chr1	26295004	26295005	757
Chr1	26295005	26295006	762
Chr1	26295006	26295007	771
Chr1	26295007	26295008	766
Chr1	26295008	26295009	714
Chr1	26295009	26295010	713
Chr1	26295010	26295011	708
Chr1	26295011	26295012	683
Chr1	26295012	26295013	662
Chr1	26295013	26295014	659
Chr1	26295014	26295015	669
Chr1	26295015	26295016	667
Chr1	26295016	26295017	668
Chr1	26295017	26295018	684
Chr1	26295018	26295019	711
Chr1	26295019	26295020	719
Chr1	26295020	26295022	724
Chr1	26295022	26295023	735
Chr1	26295023	26295024	746
Chr1	26295024	26295025	739
Chr1	26295025	26295026	743
Chr1	26295026	26295027	746
Chr1	26295027	26295028	745
Chr1	26295028	26295029	754
Chr1	26295029	26295030	741
Chr1	26295030	26295031	738
Chr1	26295031	26295032	744
Chr1	26295032	26295033	747
Chr1	26295033	26295034	762
Chr1	26295034	26295035	742
Chr1	26295035	26295036	730
Chr1	26295036	26295037	723
Chr1	26295037	26295038	722
Chr1	26295038	26295039	717
Chr1	26295039	26295040	728
Chr1	26295040	26295041	726
Chr1	26295041	26295042	725
Chr1	26295042	26295043	730
Chr1	26295043	26295045	756
Chr1	26295045	26295046	780
Chr1	26295046	26295047	781
Chr1	26295047	26295049	779
Chr1	26295049	26295050	773
Chr1	26295050	26295051	757
Chr1	26295051	26295052	761
Chr1	26295052	26295053	757
Chr1	26295053	26295054	758
Chr1	26295054	26295055	764
Chr1	26295055	26295056	767
Chr1	26295056	26295057	760
Chr1	26295057	26295058	755
Chr1	26295058	26295059	777
Chr1	26295059	26295060	784
Chr1	26295060	26295061	789
Chr1	26295061	26295062	785
Chr1	26295062	26295063	770
Chr1	26295063	26295064	740
Chr1	26295064	26295065	737
Chr1	26295065	26295066	742
Chr1	26295066	26295067	749
Chr1	26295067	26295068	747
Chr1	26295068	26295069	744
Chr1	26295069	26295070	753
Chr1	26295070	26295071	755
Chr1	26295071	26295072	759
Chr1	26295072	26295073	766
Chr1	26295073	26295074	772
Chr1	26295074	26295075	739
Chr1	26295075	26295076	752
Chr1	26295076	26295077	733
Chr1	26295077	26295078	742
Chr1	26295078	26295079	727
Chr1	26295079	26295080	702
Chr1	26295080	26295081	697
Chr1	26295081	26295082	683
Chr1	26295082	26295084	685
Chr1	26295084	26295085	688
Chr1	26295085	26295086	692
Chr1	26295086	26295087	680
Chr1	26295087	26295089	673
Chr1	26295089	26295090	671
Chr1	26295090	26295092	670
Chr1	26295092	26295093	655
Chr1	26295093	26295094	656
Chr1	26295094	26295095	648
Chr1	26295095	26295096	655
Chr1	26295096	26295097	647
Chr1	26295097	26295098	646
Chr1	26295098	26295100	640
Chr1	26295100	26295101	629
Chr1	26295101	26295102	633
Chr1	26295102	26295103	617
Chr1	26295103	26295104	618
Chr1	26295104	26295105	626
Chr1	26295105	26295106	625
Chr1	26295106	26295107	619
Chr1	26295107	26295108	607
Chr1	26295108	26295109	617
Chr1	26295109	26295110	620
Chr1	26295110	26295111	619
Chr1	26295111	26295112	628
Chr1	26295112	26295113	631
Chr1	26295113	26295114	626
Chr1	26295114	26295115	624
Chr1	26295115	26295116	610
Chr1	26295116	26295117	616
Chr1	26295117	26295118	615
Chr1	26295118	26295119	598
Chr1	26295119	26295120	569
Chr1	26295120	26295121	562
Chr1	26295121	26295122	556
Chr1	26295122	26295123	567
Chr1	26295123	26295124	556
Chr1	26295124	26295125	547
Chr1	26295125	26295126	548
Chr1	26295126	26295127	544
Chr1	26295127	26295128	545
Chr1	26295128	26295129	539
Chr1	26295129	26295130	531
Chr1	26295130	26295131	533
Chr1	26295131	26295132	536
Chr1	26295132	26295133	533
Chr1	26295133	26295134	530
Chr1	26295134	26295135	510
Chr1	26295135	26295136	512
Chr1	26295136	26295137	510
Chr1	26295137	26295138	511
Chr1	26295138	26295139	515
Chr1	26295139	26295140	506
Chr1	26295140	26295141	497
Chr1	26295141	26295142	493
Chr1	26295142	26295143	494
Chr1	26295143	26295144	491
Chr1	26295144	26295145	461
Chr1	26295145	26295146	459
Chr1	26295146	26295148	425
Chr1	26295148	26295149	439
Chr1	26295149	26295150	440
Chr1	26295150	26295151	439
Chr1	26295151	26295152	437
Chr1	26295152	26295153	432
Chr1	26295153	26295154	430
Chr1	26295154	26295155	429
Chr1	26295155	26295156	422
Chr1	26295156	26295157	418
Chr1	26295157	26295158	406
Chr1	26295158	26295159	405
Chr1	26295159	26295160	107
Chr1	26295160	26295161	97
Chr1	26295161	26295162	92
Chr1	26295162	26295163	91
Chr1	26295163	26295164	90
Chr1	26295164	26295166	89
Chr1	26295166	26295167	87
Chr1	26295167	26295168	86
Chr1	26295168	26295169	87
Chr1	26295169	26295172	88
Chr1	26295172	26295174	85
Chr1	26295174	26295175	86
Chr1	26295175	26295176	84
Chr1	26295176	26295177	81
Chr1	26295177	26295178	79
Chr1	26295178	26295179	77
Chr1	26295179	26295180	75
Chr1	26295180	26295182	71
Chr1	26295182	26295183	70
Chr1	26295183	26295184	67
Chr1	26295184	26295185	66
Chr1	26295185	26295186	67
Chr1	26295186	26295187	65
Chr1	26295187	26295189	43
Chr1	26295189	26295190	45
Chr1	26295190	26295196	42
Chr1	26295196	26295197	39
Chr1	26295197	26295198	37
Chr1	26295198	26295200	36
Chr1	26295200	26295203	35
Chr1	26295203	26295204	36
Chr1	26295204	26295205	35
Chr1	26295205	26295208	31
Chr1	26295208	26295209	30
Chr1	26295209	26295210	23
Chr1	26295210	26295211	22
Chr1	26295211	26295212	21
Chr1	26295212	26295214	20
Chr1	26295214	26295216	19
Chr1	26295216	26295218	18
Chr1	26295218	26295219	16
Chr1	26295219	26295223	17
Chr1	26295223	26295224	19
Chr1	26295224	26295228	20
Chr1	26295228	26295229	19
Chr1	26295229	26295234	20
Chr1	26295234	26295252	19
Chr1	26295252	26295255	18
Chr1	26295255	26295257	19
Chr1	26295257	26295258	24
Chr1	26295258	26295260	25
Chr1	26295260	26295261	29
Chr1	26295261	26295263	28
Chr1	26295263	26295269	33
Chr1	26295269	26295270	32
Chr1	26295270	26295274	31
Chr1	26295274	26295275	32
Chr1	26295275	26295278	31
Chr1	26295278	26295279	30
Chr1	26295279	26295283	31
Chr1	26295283	26295286	32
Chr1	26295286	26295287	31
Chr1	26295287	26295290	32
Chr1	26295290	26295295	30
Chr1	26295295	26295302	29
Chr1	26295302	26295303	31
Chr1	26295303	26295304	33
Chr1	26295304	26295305	32
Chr1	26295305	26295307	31
Chr1	26295307	26295308	33
Chr1	26295308	26295309	34
Chr1	26295309	26295310	35
Chr1	26295310	26295311	36
Chr1	26295311	26295312	38
Chr1	26295312	26295314	39
Chr1	26295314	26295317	40
Chr1	26295317	26295319	53
Chr1	26295319	26295320	55
Chr1	26295320	26295323	54
Chr1	26295323	26295324	55
Chr1	26295324	26295325	53
Chr1	26295325	26295330	54
Chr1	26295330	26295331	53
Chr1	26295331	26295332	54
Chr1	26295332	26295336	55
Chr1	26295336	26295338	59
Chr1	26295338	26295340	61
Chr1	26295340	26295341	63
Chr1	26295341	26295342	64
Chr1	26295342	26295345	67
Chr1	26295345	26295346	66
Chr1	26295346	26295347	67
Chr1	26295347	26295350	68
Chr1	26295350	26295351	70
Chr1	26295351	26295352	71
Chr1	26295352	26295353	72
Chr1	26295353	26295354	73
Chr1	26295354	26295355	75
Chr1	26295355	26295356	78
Chr1	26295356	26295357	77
Chr1	26295357	26295358	78
Chr1	26295358	26295359	76
Chr1	26295359	26295360	75
Chr1	26295360	26295361	82
Chr1	26295361	26295362	78
Chr1	26295362	26295364	79
Chr1	26295364	26295365	74
Chr1	26295365	26295367	75
Chr1	26295367	26295368	76
Chr1	26295368	26295369	77
Chr1	26295369	26295372	79
Chr1	26295372	26295374	80
Chr1	26295374	26295375	82
Chr1	26295375	26295376	81
Chr1	26295376	26295377	80
Chr1	26295377	26295378	81
Chr1	26295378	26295379	82
Chr1	26295379	26295383	83
Chr1	26295383	26295384	85
Chr1	26295384	26295385	88
Chr1	26295385	26295387	89
Chr1	26295387	26295390	90
Chr1	26295390	26295391	91
Chr1	26295391	26295392	93
Chr1	26295392	26295393	94
Chr1	26295393	26295394	95
Chr1	26295394	26295395	97
Chr1	26295395	26295396	99
Chr1	26295396	26295397	100
Chr1	26295397	26295398	99
Chr1	26295398	26295399	102
Chr1	26295399	26295400	103
Chr1	26295400	26295401	128
Chr1	26295401	26295402	136
Chr1	26295402	26295403	138
Chr1	26295403	26295404	137
Chr1	26295404	26295405	135
Chr1	26295405	26295408	138
Chr1	26295408	26295409	140
Chr1	26295409	26295410	139
Chr1	26295410	26295411	138
Chr1	26295411	26295413	137
Chr1	26295413	26295415	138
Chr1	26295415	26295418	141
Chr1	26295418	26295419	131
Chr1	26295419	26295420	135
Chr1	26295420	26295421	152
Chr1	26295421	26295422	155
Chr1	26295422	26295423	157
Chr1	26295423	26295424	158
Chr1	26295424	26295425	157
Chr1	26295425	26295426	160
Chr1	26295426	26295427	159
Chr1	26295427	26295428	170
Chr1	26295428	26295429	171
Chr1	26295429	26295431	179
Chr1	26295431	26295433	184
Chr1	26295433	26295435	186
Chr1	26295435	26295436	187
Chr1	26295436	26295437	189
Chr1	26295437	26295439	187
Chr1	26295439	26295442	185
Chr1	26295442	26295443	184
Chr1	26295443	26295444	185
Chr1	26295444	26295445	187
Chr1	26295445	26295446	188
Chr1	26295446	26295447	189
Chr1	26295447	26295448	306
Chr1	26295448	26295449	310
Chr1	26295449	26295450	312
Chr1	26295450	26295451	314
Chr1	26295451	26295452	319
Chr1	26295452	26295454	320
Chr1	26295454	26295455	322
Chr1	26295455	26295456	320
Chr1	26295456	26295457	319
Chr1	26295457	26295458	320
Chr1	26295458	26295459	324
Chr1	26295459	26295461	328
Chr1	26295461	26295462	322
Chr1	26295462	26295463	321
Chr1	26295463	26295464	319
Chr1	26295464	26295465	315
Chr1	26295465	26295466	313
Chr1	26295466	26295468	309
Chr1	26295468	26295470	308
Chr1	26295470	26295471	301
Chr1	26295471	26295472	307
Chr1	26295472	26295473	310
Chr1	26295473	26295474	309
Chr1	26295474	26295475	317
Chr1	26295475	26295476	315
Chr1	26295476	26295477	321
Chr1	26295477	26295478	322
Chr1	26295478	26295479	328
Chr1	26295479	26295480	332
Chr1	26295480	26295481	334
Chr1	26295481	26295482	336
Chr1	26295482	26295483	337
Chr1	26295483	26295484	339
Chr1	26295484	26295485	336
Chr1	26295485	26295486	329
Chr1	26295486	26295488	328
Chr1	26295488	26295489	326
Chr1	26295489	26295490	324
Chr1	26295490	26295491	321
Chr1	26295491	26295492	326
Chr1	26295492	26295493	322
Chr1	26295493	26295494	320
Chr1	26295494	26295495	323
Chr1	26295495	26295496	324
Chr1	26295496	26295497	323
Chr1	26295497	26295498	320
Chr1	26295498	26295499	325
Chr1	26295499	26295500	362
Chr1	26295500	26295501	357
Chr1	26295501	26295502	340
Chr1	26295502	26295503	346
Chr1	26295503	26295504	354
Chr1	26295504	26295505	355
Chr1	26295505	26295506	354
Chr1	26295506	26295507	353
Chr1	26295507	26295508	355
Chr1	26295508	26295509	361
Chr1	26295509	26295511	359
Chr1	26295511	26295513	358
Chr1	26295513	26295514	356
Chr1	26295514	26295516	351
Chr1	26295516	26295517	342
Chr1	26295517	26295518	343
Chr1	26295518	26295519	340
Chr1	26295519	26295520	338
Chr1	26295520	26295521	335
Chr1	26295521	26295522	316
Chr1	26295522	26295523	314
Chr1	26295523	26295524	311
Chr1	26295524	26295526	306
Chr1	26295526	26295527	302
Chr1	26295527	26295528	299
Chr1	26295528	26295530	286
Chr1	26295530	26295532	279
Chr1	26295532	26295533	274
Chr1	26295533	26295534	273
Chr1	26295534	26295536	271
Chr1	26295536	26295537	270
Chr1	26295537	26295538	256
Chr1	26295538	26295539	250
Chr1	26295539	26295540	251
Chr1	26295540	26295541	248
Chr1	26295541	26295542	249
Chr1	26295542	26295544	248
Chr1	26295544	26295545	240
Chr1	26295545	26295546	237
Chr1	26295546	26295547	236
Chr1	26295547	26295548	235
Chr1	26295548	26295549	230
Chr1	26295549	26295550	225
Chr1	26295550	26295552	223
Chr1	26295552	26295553	216
Chr1	26295553	26295554	214
Chr1	26295554	26295555	212
Chr1	26295555	26295557	208
Chr1	26295557	26295559	205
Chr1	26295559	26295560	200
Chr1	26295560	26295561	196
Chr1	26295561	26295562	195
Chr1	26295562	26295563	194
Chr1	26295563	26295568	193
Chr1	26295568	26295570	194
Chr1	26295570	26295571	191
Chr1	26295571	26295572	190
Chr1	26295572	26295573	183
Chr1	26295573	26295574	179
Chr1	26295574	26295575	176
Chr1	26295575	26295577	168
Chr1	26295577	26295578	160
Chr1	26295578	26295579	157
Chr1	26295579	26295580	151
Chr1	26295580	26295581	143
Chr1	26295581	26295582	139
Chr1	26295582	26295583	136
Chr1	26295583	26295584	135
Chr1	26295584	26295585	134
Chr1	26295585	26295589	129
Chr1	26295589	26295591	213
Chr1	26295591	26295592	212
Chr1	26295592	26295593	203
Chr1	26295593	26295594	196
Chr1	26295594	26295595	193
Chr1	26295595	26295596	184
Chr1	26295596	26295597	182
Chr1	26295597	26295598	169
Chr1	26295598	26295599	167
Chr1	26295599	26295600	153
Chr1	26295600	26295601	84
Chr1	26295601	26295602	82
Chr1	26295602	26295603	73
Chr1	26295603	26295604	43
Chr1	26295604	26295605	23
Chr1	26295605	26295607	18
Chr1	26295607	26295608	15
Chr1	26295608	26295610	12
Chr1	26295610	26295613	11
Chr1	26295613	26295614	10
Chr1	26295614	26295619	9
Chr1	26295619	26295630	8
Chr1	26295630	26295635	7
Chr1	26295635	26295651	6
Chr1	26295651	26295674	4
Chr1	26295674	26295676	5
Chr1	26295676	26295682	4
Chr1	26295682	26295701	3
Chr1	26295701	26295702	2
Chr1	26295702	26295705	103
Chr1	26295705	26295706	102
Chr1	26295706	26295707	106
Chr1	26295707	26295709	107
Chr1	26295709	26295710	103
Chr1	26295710	26295712	102
Chr1	26295712	26295713	103
Chr1	26295713	26295716	102
Chr1	26295716	26295717	101
Chr1	26295717	26295718	100
Chr1	26295718	26295719	98
Chr1	26295719	26295720	93
Chr1	26295720	26295721	92
Chr1	26295721	26295723	90
Chr1	26295723	26295724	89
Chr1	26295724	26295725	88
Chr1	26295725	26295726	87
Chr1	26295726	26295727	85
Chr1	26295727	26295728	84
Chr1	26295728	26295729	83
Chr1	26295729	26295730	80
Chr1	26295730	26295732	77
Chr1	26295732	26295739	76
Chr1	26295739	26295740	74
Chr1	26295740	26295743	73
Chr1	26295743	26295745	71
Chr1	26295745	26295746	70
Chr1	26295746	26295748	69
Chr1	26295748	26295749	68
Chr1	26295749	26295752	66
Chr1	26295752	26295753	58
Chr1	26295753	26295754	57
Chr1	26295754	26295755	56
Chr1	26295755	26295756	54
Chr1	26295756	26295759	51
Chr1	26295759	26295760	50
Chr1	26295760	26295761	46
Chr1	26295761	26295762	45
Chr1	26295762	26295763	44
Chr1	26295763	26295765	43
Chr1	26295765	26295766	42
Chr1	26295766	26295767	27
Chr1	26295767	26295768	26
Chr1	26295768	26295774	25
Chr1	26295774	26295775	22
Chr1	26295775	26295777	19
Chr1	26295777	26295780	18
Chr1	26295780	26295781	17
Chr1	26295781	26295782	14
Chr1	26295782	26295783	11
Chr1	26295783	26295785	10
Chr1	26295785	26295800	9
Chr1	26295800	26295807	8
Chr1	26295807	26295808	5
Chr1	26295808	26295812	3
Chr1	26295812	26295813	2
Chr1	26295813	26295864	1
Chr5	4000598	4000599	199
Chr5	4000599	4000600	200
Chr5	4000600	4000601	193
Chr5	4000601	4000603	192
Chr5	4000603	4000604	191
Chr5	4000604	4000605	189
Chr5	4000605	4000607	186
Chr5	4000607	4000608	184
Chr5	4000608	4000610	181
Chr5	4000610	4000611	180
Chr5	4000611	4000612	182
Chr5	4000612	4000613	178
Chr5	4000613	4000614	151
Chr5	4000614	4000615	149
Chr5	4000615	4000617	152
Chr5	4000617	4000618	159
Chr5	4000618	4000619	161
Chr5	4000619	4000620	159
Chr5	4000620	4000621	162
Chr5	4000621	4000622	161
Chr5	4000622	4000623	160
Chr5	4000623	4000624	159
Chr5	4000624	4000625	157
Chr5	4000625	4000626	156
Chr5	4000626	4000627	155
Chr5	4000627	4000632	154
Chr5	4000632	4000633	152
Chr5	4000633	4000635	145
Chr5	4000635	4000636	144
Chr5	4000636	4000637	142
Chr5	4000637	4000640	140
Chr5	4000640	4000641	136
Chr5	4000641	4000643	132
Chr5	4000643	4000644	131
Chr5	4000644	4000646	130
Chr5	4000646	4000650	132
Chr5	4000650	4000651	128
Chr5	4000651	4000653	131
Chr5	4000653	4000654	130
Chr5	4000654	4000656	129
Chr5	4000656	4000657	127
Chr5	4000657	4000659	125
Chr5	4000659	4000660	123
Chr5	4000660	4000663	124
Chr5	4000663	4000664	123
Chr5	4000664	4000665	124
Chr5	4000665	4000666	122
Chr5	4000666	4000667	123
Chr5	4000667	4000668	122
Chr5	4000668	4000669	121
Chr5	4000669	4000670	122
Chr5	4000670	4000672	121
Chr5	4000672	4000673	117
Chr5	4000673	4000674	113
Chr5	4000674	4000675	112
Chr5	4000675	4000676	109
Chr5	4000676	4000677	106
Chr5	4000677	4000678	97
Chr5	4000678	4000679	92
Chr5	4000679	4000682	89
Chr5	4000682	4000683	91
Chr5	4000683	4000684	86
Chr5	4000684	4000685	85
Chr5	4000685	4000686	73
Chr5	4000686	4000687	72
Chr5	4000687	4000688	68
Chr5	4000688	4000689	67
Chr5	4000689	4000690	66
Chr5	4000690	4000691	58
Chr5	4000691	4000693	57
Chr5	4000693	4000695	56
Chr5	4000695	4000696	55
Chr5	4000696	4000698	52
Chr5	4000698	4000699	51
Chr5	4000699	4000700	50
Chr5	4000700	4000701	49
Chr5	4000701	4000704	45
Chr5	4000704	4000705	44
Chr5	4000705	4000710	43
Chr5	4000710	4000712	44
Chr5	4000712	4000713	42
Chr5	4000713	4000716	41
Chr5	4000716	4000718	37
Chr5	4000718	4000719	32
Chr5	4000719	4000721	29
Chr5	4000721	4000722	27
Chr5	4000722	4000732	26
Chr5	4000732	4000739	25
Chr5	4000739	4000741	24
Chr5	4000741	4000743	23
Chr5	4000743	4000747	20
Chr5	4000747	4000750	18
Chr5	4000750	4000751	17
Chr5	4000751	4000752	15
Chr5	4000752	4000761	14
Chr5	4000761	4000763	13
Chr5	4000763	4000764	12
Chr5	4000764	4000765	11
Chr5	4000765	4000767	10
Chr5	4000767	4000768	9
Chr5	4000768	4000770	10
Chr5	4000770	4000772	9
Chr5	4000772	4000782	10
Chr5	4000782	4000783	9
Chr5	4000783	4000784	7
Chr5	4000784	4000785	6
Chr5	4000785	4000791	5
Chr5	4000791	4000796	4
Chr5	4000796	4000799	5
Chr5	4000799	4000800	6
Chr5	4000800	4000801	7
Chr5	4000801	4000811	8
Chr5	4000811	4000822	7
Chr5	4000822	4000850	6
Chr5	4000850	4000853	7
Chr5	4000853	4000857	8
Chr5	4000857	4000858	10
Chr5	4000858	4000859	9
Chr5	4000859	4000860	11
Chr5	4000860	4000868	12
Chr5	4000868	4000869	11
Chr5	4000869	4000872	10
Chr5	4000872	4000875	11
Chr5	4000875	4000876	12
Chr5	4000876	4000882	13
Chr5	4000882	4000883	15
Chr5	4000883	4000888	17
Chr5	4000888	4000889	18
Chr5	4000889	4000893	19
Chr5	4000893	4000897	20
Chr5	4000897	4000900	19
Chr5	4000900	4000901	18
Chr5	4000901	4000909	17
Chr5	4000909	4000910	19
Chr5	4000910	4000916	20
Chr5	4000916	4000923	23
Chr5	4000923	4000926	26
Chr5	4000926	4000929	27
Chr5	4000929	4000931	28
Chr5	4000931	4000940	29
Chr5	4000940	4000942	30
Chr5	4000942	4000944	31
Chr5	4000944	4000945	34
Chr5	4000945	4000946	37
Chr5	4000946	4000952	38
Chr5	4000952	4000954	37
Chr5	4000954	4000957	36
Chr5	4000957	4000958	38
Chr5	4000958	4000959	36
Chr5	4000959	4000960	37
Chr5	4000960	4000961	36
Chr5	4000961	4000969	35
Chr5	4000969	4000973	36
Chr5	4000973	4000976	35
Chr5	4000976	4000977	34
Chr5	4000977	4000978	33
Chr5	4000978	4000983	34
Chr5	4000983	4000984	33
Chr5	4000984	4000989	31
Chr5	4000989	4000990	29
Chr5	4000990	4000993	30
Chr5	4000993	4000994	31
Chr5	4000994	4001002	30
Chr5	4001002	4001004	31
Chr5	4001004	4001006	32
Chr5	4001006	4001010	33
Chr5	4001010	4001011	31
Chr5	4001011	4001017	30
Chr5	4001017	4001022	27
Chr5	4001022	4001024	28
Chr5	4001024	4001025	32
Chr5	4001025	4001027	34
Chr5	4001027	4001029	33
Chr5	4001029	4001032	34
Chr5	4001032	4001033	31
Chr5	4001033	4001034	28
Chr5	4001034	4001038	24
Chr5	4001038	4001039	23
Chr5	4001039	4001041	24
Chr5	4001041	4001045	23
Chr5	4001045	4001046	20
Chr5	4001046	4001047	17
Chr5	4001047	4001054	16
Chr5	4001054	4001058	17
Chr5	4001058	4001060	15
Chr5	4001060	4001065	14
Chr5	4001065	4001067	18
Chr5	4001067	4001069	19
Chr5	4001069	4001070	20
Chr5	4001070	4001075	19
Chr5	4001075	4001079	20
Chr5	4001079	4001084	19
Chr5	4001084	4001087	18
Chr5	4001117	4001218	1
Chr5	4001270	4001272	2
Chr5	4001272	4001273	20
Chr5	4001273	4001276	21
Chr5	4001276	4001279	22
Chr5	4001279	4001282	21
Chr5	4001282	4001288	22
Chr5	4001288	4001292	21
Chr5	4001292	4001300	22
Chr5	4001300	4001301	24
Chr5	4001301	4001302	25
Chr5	4001302	4001304	26
Chr5	4001304	4001305	29
[truncated: 7,258 more rows]
