# Supplementary material for: SEQing: web-based visualization of iCLIP and RNA-seq data in an interactive python framework
Source: BMC Bioinformatics. 2020 Mar 18;21:113. doi: 10.1186/s12859-020-3434-9 (PMC7079501; doi:10.1186/s12859-020-3434-9)
Supplement: Supplementary file 1 — Additional file 1 Source code and sample data for SEQing. The Python code and samples of Arabidopsis thaliana iCLIP (GSE99427) and RNA-seq (GSE99615) data used to start the sample dataset dashboard. [file 12859_2020_3434_MOESM1_ESM.zip › SEQing-master/example_set/AtGRP7-ox_LL36.bedgraph]

Chr1	4612173	4612274	1
Chr1	4612284	4612290	1
Chr1	4612290	4612295	2
Chr1	4612295	4612311	3
Chr1	4612311	4612338	4
Chr1	4612338	4612351	5
Chr1	4612351	4612366	6
Chr1	4612366	4612380	7
Chr1	4612380	4612385	8
Chr1	4612385	4612390	7
Chr1	4612390	4612391	11
Chr1	4612391	4612393	10
Chr1	4612393	4612396	11
Chr1	4612396	4612401	10
Chr1	4612401	4612402	12
Chr1	4612402	4612404	13
Chr1	4612404	4612409	14
Chr1	4612409	4612411	15
Chr1	4612411	4612412	16
Chr1	4612412	4612420	15
Chr1	4612420	4612434	16
Chr1	4612434	4612439	17
Chr1	4612439	4612447	16
Chr1	4612447	4612465	17
Chr1	4612465	4612467	18
Chr1	4612467	4612480	17
Chr1	4612480	4612481	18
Chr1	4612481	4612484	17
Chr1	4612484	4612491	18
Chr1	4612491	4612493	14
Chr1	4612493	4612494	13
Chr1	4612494	4612502	12
Chr1	4612502	4612503	11
Chr1	4612503	4612505	10
Chr1	4612505	4612510	9
Chr1	4612510	4612512	8
Chr1	4612512	4612521	7
Chr1	4612521	4612535	6
Chr1	4612535	4612539	5
Chr1	4612539	4612542	4
Chr1	4612542	4612544	5
Chr1	4612544	4612548	6
Chr1	4612548	4612551	5
Chr1	4612551	4612553	4
Chr1	4612553	4612561	3
Chr1	4612561	4612566	4
Chr1	4612566	4612571	3
Chr1	4612571	4612609	2
Chr1	4612609	4612643	3
Chr1	4612643	4612645	2
Chr1	4612645	4612653	1
Chr1	4612653	4612666	2
Chr1	4612666	4612683	3
Chr1	4612683	4612690	4
Chr1	4612690	4612710	5
Chr1	4612710	4612724	4
Chr1	4612724	4612728	6
Chr1	4612728	4612747	7
Chr1	4612747	4612748	8
Chr1	4612748	4612749	9
Chr1	4612749	4612752	10
Chr1	4612752	4612754	11
Chr1	4612754	4612762	10
Chr1	4612762	4612771	11
Chr1	4612771	4612772	12
Chr1	4612772	4612776	13
Chr1	4612776	4612778	14
Chr1	4612778	4612779	15
Chr1	4612779	4612781	16
Chr1	4612781	4612782	21
Chr1	4612782	4612786	22
Chr1	4612786	4612787	26
Chr1	4612787	4612788	27
Chr1	4612788	4612789	30
Chr1	4612789	4612790	32
Chr1	4612790	4612791	33
Chr1	4612791	4612792	38
Chr1	4612792	4612793	39
Chr1	4612793	4612794	40
Chr1	4612794	4612795	44
Chr1	4612795	4612796	45
Chr1	4612796	4612798	46
Chr1	4612798	4612800	47
Chr1	4612800	4612816	48
Chr1	4612816	4612817	49
Chr1	4612817	4612819	50
Chr1	4612819	4612825	52
Chr1	4612825	4612826	50
Chr1	4612826	4612827	51
Chr1	4612827	4612829	52
Chr1	4612829	4612830	53
Chr1	4612830	4612831	54
Chr1	4612831	4612834	55
Chr1	4612834	4612840	57
Chr1	4612840	4612841	59
Chr1	4612841	4612843	60
Chr1	4612843	4612845	61
Chr1	4612845	4612846	63
Chr1	4612846	4612847	68
Chr1	4612847	4612848	74
Chr1	4612848	4612849	76
Chr1	4612849	4612850	75
Chr1	4612850	4612851	74
Chr1	4612851	4612852	76
Chr1	4612852	4612853	78
Chr1	4612853	4612854	83
Chr1	4612854	4612855	84
Chr1	4612855	4612856	85
Chr1	4612856	4612857	90
Chr1	4612857	4612858	92
Chr1	4612858	4612859	93
Chr1	4612859	4612860	95
Chr1	4612860	4612861	99
Chr1	4612861	4612862	100
Chr1	4612862	4612863	101
Chr1	4612863	4612867	100
Chr1	4612867	4612873	104
Chr1	4612873	4612875	103
Chr1	4612875	4612876	104
Chr1	4612876	4612877	103
Chr1	4612877	4612878	102
Chr1	4612878	4612879	106
Chr1	4612879	4612880	109
Chr1	4612880	4612882	108
Chr1	4612882	4612883	103
Chr1	4612883	4612884	104
Chr1	4612884	4612885	108
Chr1	4612885	4612886	107
Chr1	4612886	4612887	112
Chr1	4612887	4612888	109
Chr1	4612888	4612890	113
Chr1	4612890	4612892	118
Chr1	4612892	4612893	112
Chr1	4612893	4612894	113
Chr1	4612894	4612895	112
Chr1	4612895	4612897	108
Chr1	4612897	4612898	109
Chr1	4612898	4612901	110
Chr1	4612901	4612903	109
Chr1	4612903	4612904	110
Chr1	4612904	4612906	111
Chr1	4612906	4612908	112
Chr1	4612908	4612909	113
Chr1	4612909	4612912	114
Chr1	4612912	4612913	116
Chr1	4612913	4612916	117
Chr1	4612916	4612917	118
Chr1	4612917	4612919	117
Chr1	4612919	4612920	121
Chr1	4612920	4612922	120
Chr1	4612922	4612926	121
Chr1	4612926	4612927	122
Chr1	4612927	4612928	123
Chr1	4612928	4612930	122
Chr1	4612930	4612931	128
Chr1	4612931	4612932	130
Chr1	4612932	4612933	137
Chr1	4612933	4612934	143
Chr1	4612934	4612935	145
Chr1	4612935	4612937	144
Chr1	4612937	4612938	153
Chr1	4612938	4612939	154
Chr1	4612939	4612941	166
Chr1	4612941	4612942	168
Chr1	4612942	4612943	169
Chr1	4612943	4612945	171
Chr1	4612945	4612946	172
Chr1	4612946	4612948	171
Chr1	4612948	4612949	168
Chr1	4612949	4612951	167
Chr1	4612951	4612952	168
Chr1	4612952	4612953	166
Chr1	4612953	4612954	165
Chr1	4612954	4612955	159
Chr1	4612955	4612956	157
Chr1	4612956	4612957	158
Chr1	4612957	4612958	154
Chr1	4612958	4612959	153
Chr1	4612959	4612960	151
Chr1	4612960	4612961	153
Chr1	4612961	4612962	150
Chr1	4612962	4612966	152
Chr1	4612966	4612968	153
Chr1	4612968	4612969	149
Chr1	4612969	4612972	151
Chr1	4612972	4612973	152
Chr1	4612973	4612974	154
Chr1	4612974	4612975	153
Chr1	4612975	4612976	157
Chr1	4612976	4612979	156
Chr1	4612979	4612980	153
Chr1	4612980	4612981	159
Chr1	4612981	4612982	158
Chr1	4612982	4612983	160
Chr1	4612983	4612984	162
Chr1	4612984	4612985	159
Chr1	4612985	4612987	155
Chr1	4612987	4612988	151
Chr1	4612988	4612989	154
Chr1	4612989	4612991	156
Chr1	4612991	4612992	151
Chr1	4612992	4612993	153
Chr1	4612993	4612995	156
Chr1	4612995	4612996	157
Chr1	4612996	4612997	163
Chr1	4612997	4612998	165
Chr1	4612998	4612999	163
Chr1	4612999	4613002	162
Chr1	4613002	4613005	163
Chr1	4613005	4613006	162
Chr1	4613006	4613007	163
Chr1	4613007	4613008	165
Chr1	4613008	4613009	176
Chr1	4613009	4613010	182
Chr1	4613010	4613011	181
Chr1	4613011	4613013	182
Chr1	4613013	4613014	179
Chr1	4613014	4613015	180
Chr1	4613015	4613016	179
Chr1	4613016	4613018	182
Chr1	4613018	4613019	181
Chr1	4613019	4613020	182
Chr1	4613020	4613022	181
Chr1	4613022	4613023	184
Chr1	4613023	4613024	186
Chr1	4613024	4613027	187
Chr1	4613027	4613028	188
Chr1	4613028	4613029	187
Chr1	26293632	26293636	1
Chr1	26293636	26293642	2
Chr1	26293642	26293647	3
Chr1	26293647	26293653	4
Chr1	26293653	26293654	5
Chr1	26293654	26293660	8
Chr1	26293660	26293661	11
Chr1	26293661	26293663	14
Chr1	26293663	26293669	15
Chr1	26293669	26293671	16
Chr1	26293671	26293674	17
Chr1	26293674	26293675	18
Chr1	26293675	26293680	19
Chr1	26293680	26293681	20
Chr1	26293681	26293682	36
Chr1	26293682	26293683	43
Chr1	26293683	26293684	47
Chr1	26293684	26293685	48
Chr1	26293685	26293686	49
Chr1	26293686	26293687	61
Chr1	26293687	26293688	72
Chr1	26293688	26293693	75
Chr1	26293693	26293695	78
Chr1	26293695	26293697	79
Chr1	26293697	26293699	80
Chr1	26293699	26293704	81
Chr1	26293704	26293705	82
Chr1	26293705	26293707	83
Chr1	26293707	26293708	85
Chr1	26293708	26293709	91
Chr1	26293709	26293710	96
Chr1	26293710	26293711	112
Chr1	26293711	26293713	113
Chr1	26293713	26293714	114
Chr1	26293714	26293715	116
Chr1	26293715	26293717	122
Chr1	26293717	26293720	121
Chr1	26293720	26293721	126
Chr1	26293721	26293722	130
Chr1	26293722	26293723	150
Chr1	26293723	26293724	158
Chr1	26293724	26293725	166
Chr1	26293725	26293726	184
Chr1	26293726	26293727	186
Chr1	26293727	26293728	192
Chr1	26293728	26293729	194
Chr1	26293729	26293731	196
Chr1	26293731	26293733	204
Chr1	26293733	26293734	210
Chr1	26293734	26293735	214
Chr1	26293735	26293736	216
Chr1	26293736	26293737	217
Chr1	26293737	26293740	222
Chr1	26293740	26293741	223
Chr1	26293741	26293742	225
Chr1	26293742	26293744	227
Chr1	26293744	26293745	232
Chr1	26293745	26293746	234
Chr1	26293746	26293747	237
Chr1	26293747	26293748	239
Chr1	26293748	26293749	272
Chr1	26293749	26293750	318
Chr1	26293750	26293751	330
Chr1	26293751	26293752	337
Chr1	26293752	26293753	338
Chr1	26293753	26293754	340
Chr1	26293754	26293755	343
Chr1	26293755	26293756	340
Chr1	26293756	26293757	346
Chr1	26293757	26293758	348
Chr1	26293758	26293760	356
Chr1	26293760	26293761	359
Chr1	26293761	26293762	364
Chr1	26293762	26293763	361
Chr1	26293763	26293764	363
Chr1	26293764	26293767	364
Chr1	26293767	26293768	365
Chr1	26293768	26293769	370
Chr1	26293769	26293770	373
Chr1	26293770	26293771	376
Chr1	26293771	26293772	377
Chr1	26293772	26293773	382
Chr1	26293773	26293774	390
Chr1	26293774	26293775	394
Chr1	26293775	26293776	400
Chr1	26293776	26293777	401
Chr1	26293777	26293778	408
Chr1	26293778	26293779	415
Chr1	26293779	26293780	416
Chr1	26293780	26293781	419
Chr1	26293781	26293782	420
Chr1	26293782	26293783	409
Chr1	26293783	26293784	402
Chr1	26293784	26293785	398
Chr1	26293785	26293787	401
Chr1	26293787	26293788	390
Chr1	26293788	26293789	380
Chr1	26293789	26293791	377
Chr1	26293791	26293793	378
Chr1	26293793	26293794	384
Chr1	26293794	26293795	389
Chr1	26293795	26293797	413
Chr1	26293797	26293798	421
Chr1	26293798	26293799	427
Chr1	26293799	26293800	433
Chr1	26293800	26293802	435
Chr1	26293802	26293803	453
Chr1	26293803	26293804	455
Chr1	26293804	26293805	462
Chr1	26293805	26293806	474
Chr1	26293806	26293807	481
Chr1	26293807	26293808	492
Chr1	26293808	26293809	494
Chr1	26293809	26293810	493
Chr1	26293810	26293811	491
Chr1	26293811	26293812	489
Chr1	26293812	26293813	496
Chr1	26293813	26293814	518
Chr1	26293814	26293815	522
Chr1	26293815	26293816	523
Chr1	26293816	26293818	522
Chr1	26293818	26293819	523
Chr1	26293819	26293820	524
Chr1	26293820	26293822	532
Chr1	26293822	26293823	544
Chr1	26293823	26293824	533
Chr1	26293824	26293825	530
Chr1	26293825	26293826	524
Chr1	26293826	26293828	505
Chr1	26293828	26293829	507
Chr1	26293829	26293830	509
Chr1	26293830	26293831	507
Chr1	26293831	26293832	512
Chr1	26293832	26293833	504
Chr1	26293833	26293834	507
Chr1	26293834	26293835	516
Chr1	26293835	26293836	517
Chr1	26293836	26293837	514
Chr1	26293837	26293838	515
Chr1	26293838	26293839	514
Chr1	26293839	26293840	518
Chr1	26293840	26293841	520
Chr1	26293841	26293842	521
Chr1	26293842	26293843	519
Chr1	26293843	26293844	517
Chr1	26293844	26293845	525
Chr1	26293845	26293846	524
Chr1	26293846	26293847	557
Chr1	26293847	26293848	562
Chr1	26293848	26293849	559
Chr1	26293849	26293850	533
Chr1	26293850	26293851	491
Chr1	26293851	26293852	485
Chr1	26293852	26293853	530
Chr1	26293853	26293854	537
Chr1	26293854	26293855	555
Chr1	26293855	26293856	552
Chr1	26293856	26293857	559
Chr1	26293857	26293858	575
Chr1	26293858	26293859	573
Chr1	26293859	26293860	561
Chr1	26293860	26293861	571
Chr1	26293861	26293862	580
Chr1	26293862	26293863	586
Chr1	26293863	26293867	585
Chr1	26293867	26293868	590
Chr1	26293868	26293869	594
Chr1	26293869	26293870	590
Chr1	26293870	26293871	594
Chr1	26293871	26293872	591
Chr1	26293872	26293873	593
Chr1	26293873	26293874	591
Chr1	26293874	26293875	586
Chr1	26293875	26293876	581
Chr1	26293876	26293877	576
Chr1	26293877	26293878	585
Chr1	26293878	26293879	582
Chr1	26293879	26293880	575
Chr1	26293880	26293881	578
Chr1	26293881	26293882	582
Chr1	26293882	26293883	588
Chr1	26293883	26293884	585
Chr1	26293884	26293885	587
Chr1	26293885	26293886	590
Chr1	26293886	26293888	585
Chr1	26293888	26293889	586
Chr1	26293889	26293891	594
Chr1	26293891	26293892	593
Chr1	26293892	26293893	592
Chr1	26293893	26293894	591
Chr1	26293894	26293895	584
Chr1	26293895	26293896	578
Chr1	26293896	26293897	557
Chr1	26293897	26293898	560
Chr1	26293898	26293899	559
Chr1	26293899	26293900	560
Chr1	26293900	26293901	557
Chr1	26293901	26293902	555
Chr1	26293902	26293903	559
Chr1	26293903	26293904	541
Chr1	26293904	26293905	542
Chr1	26293905	26293906	554
Chr1	26293906	26293907	564
Chr1	26293907	26293909	573
Chr1	26293909	26293910	579
Chr1	26293910	26293911	589
Chr1	26293911	26293912	592
Chr1	26293912	26293913	579
Chr1	26293913	26293914	575
Chr1	26293914	26293915	554
Chr1	26293915	26293916	549
Chr1	26293916	26293917	565
Chr1	26293917	26293918	562
Chr1	26293918	26293920	569
Chr1	26293920	26293921	570
Chr1	26293921	26293922	569
Chr1	26293922	26293923	571
Chr1	26293923	26293924	557
Chr1	26293924	26293925	563
Chr1	26293925	26293928	559
Chr1	26293928	26293929	560
Chr1	26293929	26293930	554
Chr1	26293930	26293931	556
Chr1	26293931	26293932	554
Chr1	26293932	26293933	547
Chr1	26293933	26293934	546
Chr1	26293934	26293935	548
Chr1	26293935	26293937	534
Chr1	26293937	26293938	535
Chr1	26293938	26293939	532
Chr1	26293939	26293940	528
Chr1	26293940	26293941	530
Chr1	26293941	26293942	535
Chr1	26293942	26293943	534
Chr1	26293943	26293944	535
Chr1	26293944	26293945	540
Chr1	26293945	26293946	531
Chr1	26293946	26293947	524
Chr1	26293947	26293948	489
Chr1	26293948	26293951	482
Chr1	26293951	26293952	511
Chr1	26293952	26293953	565
Chr1	26293953	26293954	526
Chr1	26293954	26293955	539
Chr1	26293955	26293956	543
Chr1	26293956	26293957	568
Chr1	26293957	26293958	570
Chr1	26293958	26293960	553
Chr1	26293960	26293961	555
Chr1	26293961	26293962	546
Chr1	26293962	26293963	545
Chr1	26293963	26293964	536
Chr1	26293964	26293965	538
Chr1	26293965	26293966	540
Chr1	26293966	26293967	579
Chr1	26293967	26293968	587
Chr1	26293968	26293969	591
Chr1	26293969	26293970	590
Chr1	26293970	26293971	597
Chr1	26293971	26293972	594
Chr1	26293972	26293973	592
Chr1	26293973	26293974	599
Chr1	26293974	26293975	600
Chr1	26293975	26293977	602
Chr1	26293977	26293978	605
Chr1	26293978	26293979	597
Chr1	26293979	26293980	603
Chr1	26293980	26293981	609
Chr1	26293981	26293982	606
Chr1	26293982	26293983	598
Chr1	26293983	26293984	609
Chr1	26293984	26293985	612
Chr1	26293985	26293986	615
Chr1	26293986	26293987	614
Chr1	26293987	26293988	639
Chr1	26293988	26293989	644
Chr1	26293989	26293990	661
Chr1	26293990	26293991	657
Chr1	26293991	26293992	667
Chr1	26293992	26293993	670
Chr1	26293993	26293994	679
Chr1	26293994	26293995	690
Chr1	26293995	26293996	691
Chr1	26293996	26293997	702
Chr1	26293997	26293998	705
Chr1	26293998	26293999	715
Chr1	26293999	26294000	727
Chr1	26294000	26294001	728
Chr1	26294001	26294002	733
Chr1	26294002	26294003	761
Chr1	26294003	26294004	758
Chr1	26294004	26294005	764
Chr1	26294005	26294006	760
Chr1	26294006	26294007	757
Chr1	26294007	26294008	739
Chr1	26294008	26294009	725
Chr1	26294009	26294010	716
Chr1	26294010	26294011	713
Chr1	26294011	26294013	702
Chr1	26294013	26294014	736
Chr1	26294014	26294015	744
Chr1	26294015	26294016	761
Chr1	26294016	26294017	766
Chr1	26294017	26294018	756
Chr1	26294018	26294019	760
Chr1	26294019	26294020	753
Chr1	26294020	26294021	774
Chr1	26294021	26294022	770
Chr1	26294022	26294024	767
Chr1	26294024	26294025	769
Chr1	26294025	26294026	754
Chr1	26294026	26294027	765
Chr1	26294027	26294028	768
Chr1	26294028	26294029	767
Chr1	26294029	26294031	768
Chr1	26294031	26294033	760
Chr1	26294033	26294034	763
Chr1	26294034	26294036	767
Chr1	26294036	26294037	768
Chr1	26294037	26294039	769
Chr1	26294039	26294040	768
Chr1	26294040	26294041	770
Chr1	26294041	26294042	779
Chr1	26294042	26294043	778
Chr1	26294043	26294044	788
Chr1	26294044	26294045	805
Chr1	26294045	26294046	801
Chr1	26294046	26294047	807
Chr1	26294047	26294048	818
Chr1	26294048	26294049	837
Chr1	26294049	26294050	836
Chr1	26294050	26294051	843
Chr1	26294051	26294052	856
Chr1	26294052	26294053	830
Chr1	26294053	26294054	779
Chr1	26294054	26294055	775
Chr1	26294055	26294056	759
Chr1	26294056	26294057	738
Chr1	26294057	26294058	716
Chr1	26294058	26294059	712
Chr1	26294059	26294060	718
Chr1	26294060	26294061	724
Chr1	26294061	26294062	728
Chr1	26294062	26294063	732
Chr1	26294063	26294064	728
Chr1	26294064	26294065	725
Chr1	26294065	26294066	728
Chr1	26294066	26294067	729
Chr1	26294067	26294068	694
Chr1	26294068	26294069	688
Chr1	26294069	26294070	700
Chr1	26294070	26294071	705
Chr1	26294071	26294072	700
Chr1	26294072	26294073	702
Chr1	26294073	26294074	719
Chr1	26294074	26294075	712
Chr1	26294075	26294076	715
Chr1	26294076	26294077	728
Chr1	26294077	26294078	730
Chr1	26294078	26294079	739
Chr1	26294079	26294081	734
Chr1	26294081	26294082	729
Chr1	26294082	26294083	739
Chr1	26294083	26294084	744
Chr1	26294084	26294085	730
Chr1	26294085	26294086	731
Chr1	26294086	26294087	726
Chr1	26294087	26294088	730
Chr1	26294088	26294089	708
Chr1	26294089	26294090	698
Chr1	26294090	26294092	686
Chr1	26294092	26294093	681
Chr1	26294093	26294094	686
Chr1	26294094	26294095	677
Chr1	26294095	26294096	673
Chr1	26294096	26294097	677
Chr1	26294097	26294098	664
Chr1	26294098	26294099	673
Chr1	26294099	26294100	667
Chr1	26294100	26294101	656
Chr1	26294101	26294102	654
Chr1	26294102	26294103	656
Chr1	26294103	26294104	625
Chr1	26294104	26294105	624
Chr1	26294105	26294106	619
Chr1	26294106	26294107	618
Chr1	26294107	26294108	611
Chr1	26294108	26294109	610
Chr1	26294109	26294110	609
Chr1	26294110	26294111	611
Chr1	26294111	26294112	607
Chr1	26294112	26294113	610
Chr1	26294113	26294114	632
Chr1	26294114	26294115	602
Chr1	26294115	26294116	620
Chr1	26294116	26294117	602
Chr1	26294117	26294118	599
Chr1	26294118	26294119	597
Chr1	26294119	26294120	599
Chr1	26294120	26294121	600
Chr1	26294121	26294122	590
Chr1	26294122	26294123	594
Chr1	26294123	26294124	616
Chr1	26294124	26294125	609
Chr1	26294125	26294126	615
Chr1	26294126	26294127	628
Chr1	26294127	26294128	621
Chr1	26294128	26294129	618
Chr1	26294129	26294130	617
Chr1	26294130	26294131	614
Chr1	26294131	26294132	615
Chr1	26294132	26294133	621
Chr1	26294133	26294134	620
Chr1	26294134	26294135	634
Chr1	26294135	26294136	631
Chr1	26294136	26294137	630
Chr1	26294137	26294138	632
Chr1	26294138	26294139	625
Chr1	26294139	26294140	624
Chr1	26294140	26294141	629
Chr1	26294141	26294142	642
Chr1	26294142	26294143	644
Chr1	26294143	26294144	638
Chr1	26294144	26294145	629
Chr1	26294145	26294146	614
Chr1	26294146	26294147	618
Chr1	26294147	26294148	616
Chr1	26294148	26294149	603
Chr1	26294149	26294150	593
Chr1	26294150	26294151	596
Chr1	26294151	26294152	589
Chr1	26294152	26294153	570
Chr1	26294153	26294154	561
Chr1	26294154	26294155	559
Chr1	26294155	26294156	556
Chr1	26294156	26294157	564
Chr1	26294157	26294158	567
Chr1	26294158	26294159	576
Chr1	26294159	26294160	594
Chr1	26294160	26294161	587
Chr1	26294161	26294162	579
Chr1	26294162	26294163	570
Chr1	26294163	26294164	567
Chr1	26294164	26294165	574
Chr1	26294165	26294166	582
Chr1	26294166	26294167	583
Chr1	26294167	26294168	613
Chr1	26294168	26294169	615
Chr1	26294169	26294170	612
Chr1	26294170	26294171	586
Chr1	26294171	26294172	589
Chr1	26294172	26294173	621
Chr1	26294173	26294175	623
Chr1	26294175	26294176	624
Chr1	26294176	26294177	619
Chr1	26294177	26294178	602
Chr1	26294178	26294179	608
Chr1	26294179	26294180	592
Chr1	26294180	26294181	593
Chr1	26294181	26294183	592
Chr1	26294183	26294184	581
Chr1	26294184	26294185	579
Chr1	26294185	26294186	578
Chr1	26294186	26294187	572
Chr1	26294187	26294188	575
Chr1	26294188	26294189	574
Chr1	26294189	26294190	581
Chr1	26294190	26294191	580
Chr1	26294191	26294193	577
Chr1	26294193	26294194	575
Chr1	26294194	26294195	580
Chr1	26294195	26294197	579
Chr1	26294197	26294199	580
Chr1	26294199	26294200	574
Chr1	26294200	26294201	575
Chr1	26294201	26294202	568
Chr1	26294202	26294203	575
Chr1	26294203	26294204	590
Chr1	26294204	26294205	596
Chr1	26294205	26294206	597
Chr1	26294206	26294207	605
Chr1	26294207	26294209	626
Chr1	26294209	26294210	627
Chr1	26294210	26294211	634
Chr1	26294211	26294212	632
Chr1	26294212	26294213	640
Chr1	26294213	26294214	649
Chr1	26294214	26294215	632
Chr1	26294215	26294216	628
Chr1	26294216	26294217	609
Chr1	26294217	26294218	616
Chr1	26294218	26294219	639
Chr1	26294219	26294220	650
Chr1	26294220	26294221	657
Chr1	26294221	26294223	686
Chr1	26294223	26294224	691
Chr1	26294224	26294225	699
Chr1	26294225	26294226	701
Chr1	26294226	26294227	707
Chr1	26294227	26294228	706
Chr1	26294228	26294229	701
Chr1	26294229	26294230	710
Chr1	26294230	26294232	721
Chr1	26294232	26294233	725
Chr1	26294233	26294234	720
Chr1	26294234	26294235	730
Chr1	26294235	26294236	717
Chr1	26294236	26294237	734
Chr1	26294237	26294238	733
Chr1	26294238	26294239	732
Chr1	26294239	26294240	751
Chr1	26294240	26294241	753
Chr1	26294241	26294242	757
Chr1	26294242	26294243	744
Chr1	26294243	26294244	731
Chr1	26294244	26294245	730
Chr1	26294245	26294246	732
Chr1	26294246	26294248	737
Chr1	26294248	26294249	730
Chr1	26294249	26294250	739
Chr1	26294250	26294251	733
Chr1	26294251	26294252	732
Chr1	26294252	26294253	734
Chr1	26294253	26294254	735
Chr1	26294254	26294255	732
Chr1	26294255	26294256	782
Chr1	26294256	26294257	785
Chr1	26294257	26294258	800
Chr1	26294258	26294259	804
Chr1	26294259	26294260	818
Chr1	26294260	26294261	807
Chr1	26294261	26294262	835
Chr1	26294262	26294263	854
Chr1	26294263	26294265	855
Chr1	26294265	26294266	843
Chr1	26294266	26294267	833
Chr1	26294267	26294268	824
Chr1	26294268	26294269	786
Chr1	26294269	26294270	778
Chr1	26294270	26294271	782
Chr1	26294271	26294272	776
Chr1	26294272	26294273	768
Chr1	26294273	26294274	736
Chr1	26294274	26294275	731
Chr1	26294275	26294276	715
Chr1	26294276	26294277	712
Chr1	26294277	26294279	709
Chr1	26294279	26294280	706
Chr1	26294280	26294281	709
Chr1	26294281	26294282	708
Chr1	26294282	26294283	717
Chr1	26294283	26294284	716
Chr1	26294284	26294285	728
Chr1	26294285	26294286	730
Chr1	26294286	26294287	734
Chr1	26294287	26294288	736
Chr1	26294288	26294289	738
Chr1	26294289	26294290	740
Chr1	26294290	26294291	730
Chr1	26294291	26294292	729
Chr1	26294292	26294293	728
Chr1	26294293	26294294	37
Chr1	26294294	26294295	35
Chr1	26294295	26294297	30
Chr1	26294297	26294298	29
Chr1	26294298	26294299	26
Chr1	26294299	26294302	27
Chr1	26294302	26294303	28
Chr1	26294303	26294304	24
Chr1	26294304	26294305	19
Chr1	26294305	26294313	21
Chr1	26294313	26294317	19
Chr1	26294317	26294318	20
Chr1	26294318	26294321	19
Chr1	26294321	26294322	20
Chr1	26294322	26294326	19
Chr1	26294326	26294327	17
Chr1	26294327	26294331	19
Chr1	26294331	26294333	20
Chr1	26294333	26294335	21
Chr1	26294335	26294342	22
Chr1	26294342	26294348	23
Chr1	26294348	26294350	25
Chr1	26294350	26294354	24
Chr1	26294354	26294355	23
Chr1	26294355	26294356	22
Chr1	26294356	26294363	21
Chr1	26294363	26294368	23
Chr1	26294368	26294371	24
Chr1	26294371	26294372	25
Chr1	26294372	26294378	24
Chr1	26294378	26294379	26
Chr1	26294379	26294380	33
Chr1	26294380	26294381	731
Chr1	26294381	26294382	734
Chr1	26294382	26294383	738
Chr1	26294383	26294384	750
Chr1	26294384	26294385	749
Chr1	26294385	26294386	761
Chr1	26294386	26294387	764
Chr1	26294387	26294389	766
Chr1	26294389	26294390	771
Chr1	26294390	26294391	840
Chr1	26294391	26294392	824
Chr1	26294392	26294393	829
Chr1	26294393	26294394	835
Chr1	26294394	26294395	827
Chr1	26294395	26294396	805
Chr1	26294396	26294397	808
Chr1	26294397	26294398	810
Chr1	26294398	26294399	812
Chr1	26294399	26294400	817
Chr1	26294400	26294401	845
Chr1	26294401	26294402	837
Chr1	26294402	26294403	844
Chr1	26294403	26294404	855
Chr1	26294404	26294405	871
Chr1	26294405	26294406	902
Chr1	26294406	26294407	894
Chr1	26294407	26294408	882
Chr1	26294408	26294409	870
Chr1	26294409	26294410	843
Chr1	26294410	26294411	837
Chr1	26294411	26294412	834
Chr1	26294412	26294413	816
Chr1	26294413	26294414	830
Chr1	26294414	26294415	820
Chr1	26294415	26294416	814
Chr1	26294416	26294417	826
Chr1	26294417	26294418	815
Chr1	26294418	26294419	804
Chr1	26294419	26294420	814
Chr1	26294420	26294421	825
Chr1	26294421	26294422	828
Chr1	26294422	26294423	835
Chr1	26294423	26294424	843
Chr1	26294424	26294425	831
Chr1	26294425	26294426	828
Chr1	26294426	26294427	830
Chr1	26294427	26294428	816
Chr1	26294428	26294429	830
Chr1	26294429	26294430	825
Chr1	26294430	26294431	821
Chr1	26294431	26294432	833
Chr1	26294432	26294434	843
Chr1	26294434	26294435	844
Chr1	26294435	26294436	841
Chr1	26294436	26294437	840
Chr1	26294437	26294438	837
Chr1	26294438	26294439	835
Chr1	26294439	26294440	844
Chr1	26294440	26294441	841
Chr1	26294441	26294442	842
Chr1	26294442	26294443	853
Chr1	26294443	26294444	805
Chr1	26294444	26294445	814
Chr1	26294445	26294446	794
Chr1	26294446	26294447	835
Chr1	26294447	26294448	818
Chr1	26294448	26294449	805
Chr1	26294449	26294450	777
Chr1	26294450	26294451	778
Chr1	26294451	26294452	782
Chr1	26294452	26294453	783
Chr1	26294453	26294454	787
Chr1	26294454	26294455	788
Chr1	26294455	26294456	790
Chr1	26294456	26294458	789
Chr1	26294458	26294459	788
Chr1	26294459	26294460	797
Chr1	26294460	26294461	806
Chr1	26294461	26294462	831
Chr1	26294462	26294463	835
Chr1	26294463	26294464	825
Chr1	26294464	26294465	826
Chr1	26294465	26294466	828
Chr1	26294466	26294468	836
Chr1	26294468	26294470	829
Chr1	26294470	26294472	818
Chr1	26294472	26294473	804
Chr1	26294473	26294474	802
Chr1	26294474	26294475	799
Chr1	26294475	26294476	797
Chr1	26294476	26294477	795
Chr1	26294477	26294478	14
Chr1	26294478	26294479	12
Chr1	26294479	26294480	10
Chr1	26294480	26294481	8
Chr1	26294481	26294483	7
Chr1	26294483	26294491	8
Chr1	26294491	26294506	7
Chr1	26294506	26294516	8
Chr1	26294516	26294529	7
Chr1	26294529	26294533	6
Chr1	26294533	26294543	7
Chr1	26294543	26294554	6
Chr1	26294554	26294557	7
Chr1	26294557	26294558	8
Chr1	26294558	26294565	7
Chr1	26294565	26294569	8
Chr1	26294569	26294573	9
Chr1	26294573	26294578	8
Chr1	26294578	26294579	9
Chr1	26294579	26294580	22
Chr1	26294580	26294581	800
Chr1	26294581	26294582	803
Chr1	26294582	26294583	805
Chr1	26294583	26294584	800
Chr1	26294584	26294585	794
Chr1	26294585	26294586	796
Chr1	26294586	26294587	792
Chr1	26294587	26294588	773
Chr1	26294588	26294589	774
Chr1	26294589	26294590	781
Chr1	26294590	26294591	783
Chr1	26294591	26294592	782
Chr1	26294592	26294593	777
Chr1	26294593	26294594	776
Chr1	26294594	26294595	701
Chr1	26294595	26294596	700
Chr1	26294596	26294597	702
Chr1	26294597	26294598	704
Chr1	26294598	26294599	758
Chr1	26294599	26294600	759
Chr1	26294600	26294601	751
Chr1	26294601	26294603	755
Chr1	26294603	26294604	765
Chr1	26294604	26294605	746
Chr1	26294605	26294606	742
Chr1	26294606	26294607	741
Chr1	26294607	26294608	729
Chr1	26294608	26294609	710
Chr1	26294609	26294610	672
Chr1	26294610	26294612	661
Chr1	26294612	26294614	676
Chr1	26294614	26294615	680
Chr1	26294615	26294616	682
Chr1	26294616	26294617	684
Chr1	26294617	26294618	670
Chr1	26294618	26294619	666
Chr1	26294619	26294620	685
Chr1	26294620	26294621	677
Chr1	26294621	26294622	675
Chr1	26294622	26294623	674
Chr1	26294623	26294624	665
Chr1	26294624	26294625	651
Chr1	26294625	26294626	666
Chr1	26294626	26294627	645
Chr1	26294627	26294628	642
Chr1	26294628	26294630	638
Chr1	26294630	26294631	636
Chr1	26294631	26294632	634
Chr1	26294632	26294633	623
Chr1	26294633	26294634	625
Chr1	26294634	26294635	631
Chr1	26294635	26294636	632
Chr1	26294636	26294637	621
Chr1	26294637	26294638	619
Chr1	26294638	26294639	624
Chr1	26294639	26294640	630
Chr1	26294640	26294641	631
Chr1	26294641	26294642	626
Chr1	26294642	26294643	631
Chr1	26294643	26294644	639
Chr1	26294644	26294645	657
Chr1	26294645	26294646	669
Chr1	26294646	26294647	665
Chr1	26294647	26294648	667
Chr1	26294648	26294649	658
Chr1	26294649	26294650	668
Chr1	26294650	26294651	626
Chr1	26294651	26294652	620
Chr1	26294652	26294653	624
Chr1	26294653	26294654	630
Chr1	26294654	26294655	620
Chr1	26294655	26294656	615
Chr1	26294656	26294657	614
Chr1	26294657	26294658	611
Chr1	26294658	26294659	607
Chr1	26294659	26294660	623
Chr1	26294660	26294661	622
Chr1	26294661	26294662	626
Chr1	26294662	26294663	634
Chr1	26294663	26294664	682
Chr1	26294664	26294665	675
Chr1	26294665	26294666	656
Chr1	26294666	26294667	652
Chr1	26294667	26294669	664
Chr1	26294669	26294670	667
Chr1	26294670	26294671	656
Chr1	26294671	26294672	655
Chr1	26294672	26294673	4
Chr1	26294673	26294721	3
Chr1	26294721	26294722	2
Chr1	26294722	26294744	3
Chr1	26294744	26294747	2
Chr1	26294747	26294751	3
Chr1	26294751	26294752	7
Chr1	26294752	26294753	11
Chr1	26294753	26294755	665
Chr1	26294755	26294756	666
Chr1	26294756	26294758	671
Chr1	26294758	26294759	672
Chr1	26294759	26294760	688
Chr1	26294760	26294761	687
Chr1	26294761	26294762	675
Chr1	26294762	26294763	680
Chr1	26294763	26294764	678
Chr1	26294764	26294765	680
Chr1	26294765	26294768	693
Chr1	26294768	26294769	714
Chr1	26294769	26294770	715
Chr1	26294770	26294771	709
Chr1	26294771	26294773	688
Chr1	26294773	26294774	692
Chr1	26294774	26294775	711
Chr1	26294775	26294777	717
Chr1	26294777	26294778	719
Chr1	26294778	26294779	710
Chr1	26294779	26294780	706
Chr1	26294780	26294781	665
Chr1	26294781	26294782	671
Chr1	26294782	26294783	678
Chr1	26294783	26294784	673
Chr1	26294784	26294785	691
Chr1	26294785	26294786	672
Chr1	26294786	26294787	662
Chr1	26294787	26294788	661
Chr1	26294788	26294789	660
Chr1	26294789	26294790	662
Chr1	26294790	26294791	668
Chr1	26294791	26294792	674
Chr1	26294792	26294794	676
Chr1	26294794	26294795	672
Chr1	26294795	26294796	667
Chr1	26294796	26294797	669
Chr1	26294797	26294798	674
Chr1	26294798	26294799	668
Chr1	26294799	26294801	671
Chr1	26294801	26294802	655
Chr1	26294802	26294803	654
Chr1	26294803	26294804	674
Chr1	26294804	26294806	686
Chr1	26294806	26294807	687
Chr1	26294807	26294808	669
Chr1	26294808	26294809	674
Chr1	26294809	26294810	667
Chr1	26294810	26294812	671
Chr1	26294812	26294813	678
Chr1	26294813	26294814	677
Chr1	26294814	26294815	673
Chr1	26294815	26294816	672
Chr1	26294816	26294817	664
Chr1	26294817	26294818	655
Chr1	26294818	26294819	664
Chr1	26294819	26294820	665
Chr1	26294820	26294821	707
Chr1	26294821	26294823	703
Chr1	26294823	26294824	715
Chr1	26294824	26294825	734
Chr1	26294825	26294826	719
Chr1	26294826	26294827	703
Chr1	26294827	26294828	692
Chr1	26294828	26294829	685
Chr1	26294829	26294830	683
Chr1	26294830	26294831	681
Chr1	26294831	26294833	668
Chr1	26294833	26294834	669
Chr1	26294834	26294835	667
Chr1	26294835	26294836	659
Chr1	26294836	26294837	656
Chr1	26294837	26294839	653
Chr1	26294839	26294840	658
Chr1	26294840	26294841	660
Chr1	26294841	26294842	649
Chr1	26294842	26294843	650
Chr1	26294843	26294844	646
Chr1	26294844	26294845	637
Chr1	26294845	26294846	588
Chr1	26294846	26294847	600
Chr1	26294847	26294848	614
Chr1	26294848	26294849	611
Chr1	26294849	26294850	591
Chr1	26294850	26294851	598
Chr1	26294851	26294852	595
Chr1	26294852	26294853	592
Chr1	26294853	26294854	588
Chr1	26294854	26294855	586
Chr1	26294855	26294856	589
Chr1	26294856	26294857	593
Chr1	26294857	26294858	592
Chr1	26294858	26294859	596
Chr1	26294859	26294860	599
Chr1	26294860	26294861	586
Chr1	26294861	26294862	588
Chr1	26294862	26294863	611
Chr1	26294863	26294864	610
Chr1	26294864	26294865	620
Chr1	26294865	26294866	618
Chr1	26294866	26294867	607
Chr1	26294867	26294868	610
Chr1	26294868	26294869	615
Chr1	26294869	26294870	595
Chr1	26294870	26294871	593
Chr1	26294871	26294872	597
Chr1	26294872	26294873	594
Chr1	26294873	26294874	588
Chr1	26294874	26294875	50
Chr1	26294875	26294876	26
Chr1	26294876	26294877	15
Chr1	26294877	26294879	16
Chr1	26294879	26294880	17
Chr1	26294880	26294885	16
Chr1	26294885	26294887	15
Chr1	26294887	26294892	14
Chr1	26294892	26294901	11
Chr1	26294901	26294907	10
Chr1	26294907	26294916	9
Chr1	26294916	26294921	10
Chr1	26294921	26294928	9
Chr1	26294928	26294931	10
Chr1	26294931	26294934	9
Chr1	26294934	26294944	10
Chr1	26294944	26294950	11
Chr1	26294950	26294956	10
Chr1	26294956	26294958	9
Chr1	26294958	26294959	10
Chr1	26294959	26294960	14
Chr1	26294960	26294961	20
Chr1	26294961	26294962	578
Chr1	26294962	26294963	598
Chr1	26294963	26294964	601
Chr1	26294964	26294965	600
Chr1	26294965	26294966	605
Chr1	26294966	26294967	604
Chr1	26294967	26294968	609
Chr1	26294968	26294969	607
Chr1	26294969	26294970	603
Chr1	26294970	26294971	592
Chr1	26294971	26294972	589
Chr1	26294972	26294973	564
Chr1	26294973	26294974	606
Chr1	26294974	26294975	601
Chr1	26294975	26294976	626
Chr1	26294976	26294977	631
Chr1	26294977	26294978	632
Chr1	26294978	26294979	648
Chr1	26294979	26294980	644
Chr1	26294980	26294981	674
Chr1	26294981	26294982	673
Chr1	26294982	26294984	664
Chr1	26294984	26294985	656
Chr1	26294985	26294986	655
Chr1	26294986	26294987	662
Chr1	26294987	26294988	658
Chr1	26294988	26294989	660
Chr1	26294989	26294991	659
Chr1	26294991	26294992	653
Chr1	26294992	26294993	643
Chr1	26294993	26294994	647
Chr1	26294994	26294995	644
Chr1	26294995	26294996	663
Chr1	26294996	26294997	664
Chr1	26294997	26294998	663
Chr1	26294998	26294999	659
Chr1	26294999	26295000	673
Chr1	26295000	26295001	666
Chr1	26295001	26295002	675
Chr1	26295002	26295003	676
Chr1	26295003	26295005	671
Chr1	26295005	26295006	673
Chr1	26295006	26295007	677
Chr1	26295007	26295008	676
Chr1	26295008	26295009	625
Chr1	26295009	26295010	624
Chr1	26295010	26295011	621
Chr1	26295011	26295012	605
Chr1	26295012	26295013	584
Chr1	26295013	26295014	578
Chr1	26295014	26295015	595
Chr1	26295015	26295016	596
Chr1	26295016	26295017	603
Chr1	26295017	26295018	619
Chr1	26295018	26295019	654
Chr1	26295019	26295020	660
Chr1	26295020	26295021	663
Chr1	26295021	26295022	664
Chr1	26295022	26295023	669
Chr1	26295023	26295024	685
Chr1	26295024	26295025	680
Chr1	26295025	26295026	681
Chr1	26295026	26295027	683
Chr1	26295027	26295028	684
Chr1	26295028	26295029	691
Chr1	26295029	26295030	685
Chr1	26295030	26295031	683
Chr1	26295031	26295032	691
Chr1	26295032	26295033	693
Chr1	26295033	26295034	713
Chr1	26295034	26295035	698
Chr1	26295035	26295037	680
Chr1	26295037	26295038	679
Chr1	26295038	26295039	673
Chr1	26295039	26295040	678
Chr1	26295040	26295041	685
Chr1	26295041	26295043	688
Chr1	26295043	26295045	702
Chr1	26295045	26295046	713
Chr1	26295046	26295047	715
Chr1	26295047	26295048	713
Chr1	26295048	26295049	712
Chr1	26295049	26295050	711
Chr1	26295050	26295051	688
Chr1	26295051	26295052	689
Chr1	26295052	26295053	681
Chr1	26295053	26295054	679
Chr1	26295054	26295055	682
Chr1	26295055	26295056	687
Chr1	26295056	26295057	684
Chr1	26295057	26295058	681
Chr1	26295058	26295059	702
Chr1	26295059	26295060	703
Chr1	26295060	26295061	708
Chr1	26295061	26295062	705
Chr1	26295062	26295063	689
Chr1	26295063	26295064	672
Chr1	26295064	26295065	680
Chr1	26295065	26295066	687
Chr1	26295066	26295067	695
Chr1	26295067	26295068	696
Chr1	26295068	26295069	693
Chr1	26295069	26295070	695
Chr1	26295070	26295071	694
Chr1	26295071	26295072	698
Chr1	26295072	26295073	699
Chr1	26295073	26295074	709
Chr1	26295074	26295075	683
Chr1	26295075	26295076	694
Chr1	26295076	26295077	675
Chr1	26295077	26295078	677
Chr1	26295078	26295079	671
Chr1	26295079	26295080	644
Chr1	26295080	26295081	642
Chr1	26295081	26295082	614
Chr1	26295082	26295083	617
Chr1	26295083	26295084	619
Chr1	26295084	26295085	625
Chr1	26295085	26295086	629
Chr1	26295086	26295087	627
Chr1	26295087	26295089	620
Chr1	26295089	26295090	617
Chr1	26295090	26295091	616
Chr1	26295091	26295092	612
Chr1	26295092	26295093	600
Chr1	26295093	26295094	598
Chr1	26295094	26295095	599
Chr1	26295095	26295096	603
Chr1	26295096	26295097	581
Chr1	26295097	26295098	573
Chr1	26295098	26295099	569
Chr1	26295099	26295100	571
Chr1	26295100	26295101	556
Chr1	26295101	26295102	559
Chr1	26295102	26295103	555
Chr1	26295103	26295104	557
Chr1	26295104	26295105	560
Chr1	26295105	26295106	563
Chr1	26295106	26295107	559
Chr1	26295107	26295108	555
Chr1	26295108	26295110	557
Chr1	26295110	26295111	560
Chr1	26295111	26295112	564
Chr1	26295112	26295113	567
Chr1	26295113	26295115	566
Chr1	26295115	26295116	547
Chr1	26295116	26295117	546
Chr1	26295117	26295118	543
Chr1	26295118	26295119	527
Chr1	26295119	26295120	497
Chr1	26295120	26295121	489
Chr1	26295121	26295122	487
Chr1	26295122	26295123	500
Chr1	26295123	26295124	497
Chr1	26295124	26295125	487
Chr1	26295125	26295126	490
Chr1	26295126	26295127	491
Chr1	26295127	26295128	496
Chr1	26295128	26295129	486
Chr1	26295129	26295130	481
Chr1	26295130	26295131	480
Chr1	26295131	26295132	483
Chr1	26295132	26295133	476
Chr1	26295133	26295134	474
Chr1	26295134	26295135	453
Chr1	26295135	26295136	456
Chr1	26295136	26295138	454
Chr1	26295138	26295139	455
Chr1	26295139	26295140	449
Chr1	26295140	26295141	447
Chr1	26295141	26295142	442
Chr1	26295142	26295143	441
Chr1	26295143	26295144	442
Chr1	26295144	26295145	422
Chr1	26295145	26295146	419
Chr1	26295146	26295147	400
Chr1	26295147	26295148	394
Chr1	26295148	26295149	407
Chr1	26295149	26295150	408
Chr1	26295150	26295151	411
Chr1	26295151	26295152	410
Chr1	26295152	26295154	404
Chr1	26295154	26295155	405
Chr1	26295155	26295156	401
Chr1	26295156	26295157	398
Chr1	26295157	26295159	391
Chr1	26295159	26295160	94
Chr1	26295160	26295161	83
Chr1	26295161	26295162	73
Chr1	26295162	26295163	72
Chr1	26295163	26295164	74
Chr1	26295164	26295165	73
Chr1	26295165	26295166	70
Chr1	26295166	26295167	73
Chr1	26295167	26295170	70
Chr1	26295170	26295171	69
Chr1	26295171	26295172	70
Chr1	26295172	26295175	69
Chr1	26295175	26295177	66
Chr1	26295177	26295178	63
Chr1	26295178	26295179	62
Chr1	26295179	26295180	61
Chr1	26295180	26295182	63
Chr1	26295182	26295183	64
Chr1	26295183	26295185	63
Chr1	26295185	26295186	60
Chr1	26295186	26295187	59
Chr1	26295187	26295188	34
Chr1	26295188	26295189	35
Chr1	26295189	26295190	40
Chr1	26295190	26295195	41
Chr1	26295195	26295197	40
Chr1	26295197	26295202	41
Chr1	26295202	26295204	40
Chr1	26295204	26295207	38
Chr1	26295207	26295208	37
Chr1	26295208	26295209	36
Chr1	26295209	26295211	32
Chr1	26295211	26295214	31
Chr1	26295214	26295215	30
Chr1	26295215	26295216	29
Chr1	26295216	26295219	28
Chr1	26295219	26295220	29
Chr1	26295220	26295223	28
Chr1	26295223	26295226	26
Chr1	26295226	26295227	27
Chr1	26295227	26295231	24
Chr1	26295231	26295232	23
Chr1	26295232	26295238	24
Chr1	26295238	26295244	23
Chr1	26295244	26295245	22
Chr1	26295245	26295248	23
Chr1	26295248	26295251	24
Chr1	26295251	26295255	23
Chr1	26295255	26295257	24
Chr1	26295257	26295259	26
Chr1	26295259	26295260	27
Chr1	26295260	26295262	28
Chr1	26295262	26295264	29
Chr1	26295264	26295267	27
Chr1	26295267	26295268	24
Chr1	26295268	26295272	25
Chr1	26295272	26295273	24
Chr1	26295273	26295280	25
Chr1	26295280	26295281	24
Chr1	26295281	26295283	23
Chr1	26295283	26295289	22
Chr1	26295289	26295290	21
Chr1	26295290	26295291	16
Chr1	26295291	26295295	15
Chr1	26295295	26295296	16
Chr1	26295296	26295305	18
Chr1	26295305	26295306	17
Chr1	26295306	26295309	19
Chr1	26295309	26295311	20
Chr1	26295311	26295317	21
Chr1	26295317	26295318	30
Chr1	26295318	26295319	31
Chr1	26295319	26295320	32
Chr1	26295320	26295325	31
Chr1	26295325	26295327	32
Chr1	26295327	26295329	31
Chr1	26295329	26295331	32
Chr1	26295331	26295333	34
Chr1	26295333	26295337	33
Chr1	26295337	26295339	36
Chr1	26295339	26295340	37
Chr1	26295340	26295342	38
Chr1	26295342	26295346	39
Chr1	26295346	26295349	38
Chr1	26295349	26295350	37
Chr1	26295350	26295351	39
Chr1	26295351	26295352	40
Chr1	26295352	26295353	41
Chr1	26295353	26295356	42
Chr1	26295356	26295358	43
Chr1	26295358	26295360	41
Chr1	26295360	26295361	44
Chr1	26295361	26295362	42
Chr1	26295362	26295363	43
Chr1	26295363	26295364	42
Chr1	26295364	26295365	43
Chr1	26295365	26295367	44
Chr1	26295367	26295368	45
Chr1	26295368	26295369	49
Chr1	26295369	26295376	50
Chr1	26295376	26295379	51
Chr1	26295379	26295382	52
Chr1	26295382	26295384	54
Chr1	26295384	26295385	55
Chr1	26295385	26295388	57
Chr1	26295388	26295395	58
Chr1	26295395	26295397	62
Chr1	26295397	26295399	60
Chr1	26295399	26295400	59
Chr1	26295400	26295401	75
Chr1	26295401	26295402	76
Chr1	26295402	26295404	78
Chr1	26295404	26295405	79
Chr1	26295405	26295407	80
Chr1	26295407	26295408	78
Chr1	26295408	26295409	79
Chr1	26295409	26295410	80
Chr1	26295410	26295412	79
Chr1	26295412	26295413	78
Chr1	26295413	26295415	80
Chr1	26295415	26295417	83
Chr1	26295417	26295418	84
Chr1	26295418	26295419	75
Chr1	26295419	26295420	74
Chr1	26295420	26295421	82
Chr1	26295421	26295422	83
Chr1	26295422	26295425	85
Chr1	26295425	26295426	87
Chr1	26295426	26295427	89
Chr1	26295427	26295428	96
Chr1	26295428	26295429	101
Chr1	26295429	26295431	106
Chr1	26295431	26295432	108
Chr1	26295432	26295433	107
Chr1	26295433	26295436	108
Chr1	26295436	26295438	109
Chr1	26295438	26295440	106
Chr1	26295440	26295441	105
Chr1	26295441	26295443	104
Chr1	26295443	26295444	107
Chr1	26295444	26295446	109
Chr1	26295446	26295447	112
Chr1	26295447	26295448	246
Chr1	26295448	26295449	248
Chr1	26295449	26295450	249
Chr1	26295450	26295451	252
Chr1	26295451	26295452	250
Chr1	26295452	26295453	247
Chr1	26295453	26295455	253
Chr1	26295455	26295456	252
Chr1	26295456	26295457	254
Chr1	26295457	26295458	258
Chr1	26295458	26295459	259
Chr1	26295459	26295461	260
Chr1	26295461	26295462	258
Chr1	26295462	26295463	259
Chr1	26295463	26295464	257
Chr1	26295464	26295465	254
Chr1	26295465	26295466	249
Chr1	26295466	26295467	243
Chr1	26295467	26295468	242
Chr1	26295468	26295469	241
Chr1	26295469	26295470	239
Chr1	26295470	26295471	236
Chr1	26295471	26295472	239
Chr1	26295472	26295473	242
Chr1	26295473	26295474	240
Chr1	26295474	26295475	242
Chr1	26295475	26295476	236
Chr1	26295476	26295477	241
Chr1	26295477	26295478	238
Chr1	26295478	26295479	240
Chr1	26295479	26295480	243
Chr1	26295480	26295482	246
Chr1	26295482	26295483	251
Chr1	26295483	26295484	249
Chr1	26295484	26295485	255
Chr1	26295485	26295486	252
Chr1	26295486	26295489	249
Chr1	26295489	26295490	247
Chr1	26295490	26295491	245
Chr1	26295491	26295493	243
Chr1	26295493	26295494	244
Chr1	26295494	26295495	256
Chr1	26295495	26295496	255
Chr1	26295496	26295497	248
Chr1	26295497	26295498	250
Chr1	26295498	26295499	252
Chr1	26295499	26295500	278
Chr1	26295500	26295501	275
Chr1	26295501	26295502	261
Chr1	26295502	26295503	263
Chr1	26295503	26295506	275
Chr1	26295506	26295507	273
Chr1	26295507	26295508	277
Chr1	26295508	26295509	280
Chr1	26295509	26295511	277
Chr1	26295511	26295512	273
Chr1	26295512	26295513	272
Chr1	26295513	26295514	271
Chr1	26295514	26295516	266
Chr1	26295516	26295518	258
Chr1	26295518	26295519	256
Chr1	26295519	26295521	257
Chr1	26295521	26295522	250
Chr1	26295522	26295525	248
Chr1	26295525	26295527	247
Chr1	26295527	26295528	244
Chr1	26295528	26295529	237
Chr1	26295529	26295530	231
Chr1	26295530	26295531	226
Chr1	26295531	26295532	221
Chr1	26295532	26295534	218
Chr1	26295534	26295536	217
Chr1	26295536	26295537	216
Chr1	26295537	26295539	202
Chr1	26295539	26295540	201
Chr1	26295540	26295542	197
Chr1	26295542	26295544	196
Chr1	26295544	26295545	189
Chr1	26295545	26295547	181
Chr1	26295547	26295548	179
Chr1	26295548	26295549	175
Chr1	26295549	26295550	174
Chr1	26295550	26295551	173
Chr1	26295551	26295554	172
Chr1	26295554	26295555	166
Chr1	26295555	26295557	163
Chr1	26295557	26295558	162
Chr1	26295558	26295559	158
Chr1	26295559	26295560	157
Chr1	26295560	26295562	154
Chr1	26295562	26295563	152
Chr1	26295563	26295565	153
Chr1	26295565	26295570	152
Chr1	26295570	26295571	150
Chr1	26295571	26295572	148
Chr1	26295572	26295573	145
Chr1	26295573	26295575	141
Chr1	26295575	26295576	139
Chr1	26295576	26295577	138
Chr1	26295577	26295579	132
Chr1	26295579	26295580	128
Chr1	26295580	26295581	124
Chr1	26295581	26295582	122
Chr1	26295582	26295583	121
Chr1	26295583	26295584	115
Chr1	26295584	26295585	113
Chr1	26295585	26295589	106
Chr1	26295589	26295591	179
Chr1	26295591	26295592	178
Chr1	26295592	26295593	175
Chr1	26295593	26295594	170
Chr1	26295594	26295595	165
Chr1	26295595	26295597	143
Chr1	26295597	26295598	129
Chr1	26295598	26295599	123
Chr1	26295599	26295600	114
Chr1	26295600	26295601	64
Chr1	26295601	26295602	63
Chr1	26295602	26295603	56
Chr1	26295603	26295604	47
Chr1	26295604	26295605	21
Chr1	26295605	26295607	19
Chr1	26295607	26295608	16
Chr1	26295608	26295614	13
Chr1	26295614	26295617	12
Chr1	26295617	26295618	11
Chr1	26295618	26295625	10
Chr1	26295625	26295626	8
Chr1	26295626	26295629	6
Chr1	26295629	26295634	5
Chr1	26295634	26295638	4
Chr1	26295638	26295652	3
Chr1	26295652	26295656	2
Chr1	26295656	26295699	1
Chr1	26295701	26295702	1
Chr1	26295702	26295704	104
Chr1	26295704	26295706	105
Chr1	26295706	26295707	106
Chr1	26295707	26295709	108
Chr1	26295709	26295715	105
Chr1	26295715	26295719	106
Chr1	26295719	26295722	99
Chr1	26295722	26295725	98
Chr1	26295725	26295726	95
Chr1	26295726	26295727	92
Chr1	26295727	26295728	91
Chr1	26295728	26295729	90
Chr1	26295729	26295730	88
Chr1	26295730	26295735	86
Chr1	26295735	26295738	85
Chr1	26295738	26295739	84
Chr1	26295739	26295740	82
Chr1	26295740	26295741	81
Chr1	26295741	26295743	79
Chr1	26295743	26295744	76
Chr1	26295744	26295745	75
Chr1	26295745	26295747	72
Chr1	26295747	26295748	70
Chr1	26295748	26295749	68
Chr1	26295749	26295750	63
Chr1	26295750	26295751	62
Chr1	26295751	26295752	61
Chr1	26295752	26295753	58
Chr1	26295753	26295754	57
Chr1	26295754	26295756	55
Chr1	26295756	26295759	52
Chr1	26295759	26295760	51
Chr1	26295760	26295761	50
Chr1	26295761	26295763	47
Chr1	26295763	26295765	43
Chr1	26295765	26295766	42
Chr1	26295766	26295769	29
Chr1	26295769	26295770	28
Chr1	26295770	26295773	27
Chr1	26295773	26295774	26
Chr1	26295774	26295775	24
Chr1	26295775	26295776	20
Chr1	26295776	26295782	19
Chr1	26295782	26295789	15
Chr1	26295789	26295799	13
Chr1	26295799	26295800	12
Chr1	26295800	26295805	11
Chr1	26295805	26295806	9
Chr1	26295806	26295808	8
Chr1	26295808	26295811	5
Chr1	26295811	26295812	4
Chr1	26295812	26295819	3
Chr1	26295819	26295833	2
Chr1	26295833	26295835	1
Chr5	4000598	4000599	200
Chr5	4000599	4000600	199
Chr5	4000600	4000601	193
Chr5	4000601	4000602	195
Chr5	4000602	4000604	193
Chr5	4000604	4000605	189
Chr5	4000605	4000606	185
Chr5	4000606	4000610	183
Chr5	4000610	4000611	182
Chr5	4000611	4000612	181
Chr5	4000612	4000613	173
Chr5	4000613	4000614	145
Chr5	4000614	4000615	146
Chr5	4000615	4000616	151
Chr5	4000616	4000617	150
Chr5	4000617	4000618	154
Chr5	4000618	4000620	155
Chr5	4000620	4000621	154
Chr5	4000621	4000623	153
Chr5	4000623	4000626	152
Chr5	4000626	4000627	148
Chr5	4000627	4000628	147
Chr5	4000628	4000630	141
Chr5	4000630	4000631	138
Chr5	4000631	4000632	135
Chr5	4000632	4000633	134
Chr5	4000633	4000636	129
Chr5	4000636	4000638	130
Chr5	4000638	4000639	128
Chr5	4000639	4000640	129
Chr5	4000640	4000641	124
Chr5	4000641	4000642	123
Chr5	4000642	4000643	120
Chr5	4000643	4000645	118
Chr5	4000645	4000646	117
Chr5	4000646	4000650	118
Chr5	4000650	4000651	117
Chr5	4000651	4000652	114
Chr5	4000652	4000654	113
Chr5	4000654	4000656	107
Chr5	4000656	4000657	103
Chr5	4000657	4000658	100
Chr5	4000658	4000660	96
Chr5	4000660	4000662	98
Chr5	4000662	4000663	97
Chr5	4000663	4000664	95
Chr5	4000664	4000665	96
Chr5	4000665	4000668	95
Chr5	4000668	4000669	94
Chr5	4000669	4000670	93
Chr5	4000670	4000671	92
Chr5	4000671	4000672	93
Chr5	4000672	4000673	92
Chr5	4000673	4000674	90
Chr5	4000674	4000675	89
Chr5	4000675	4000676	85
Chr5	4000676	4000677	80
Chr5	4000677	4000678	76
Chr5	4000678	4000679	72
Chr5	4000679	4000680	69
Chr5	4000680	4000682	68
Chr5	4000682	4000683	71
Chr5	4000683	4000685	68
Chr5	4000685	4000686	56
Chr5	4000686	4000690	55
Chr5	4000690	4000691	51
Chr5	4000691	4000694	50
Chr5	4000694	4000697	49
Chr5	4000697	4000698	48
Chr5	4000698	4000699	50
Chr5	4000699	4000701	47
Chr5	4000701	4000702	46
Chr5	4000702	4000703	44
Chr5	4000703	4000704	43
Chr5	4000704	4000705	46
Chr5	4000705	4000709	45
Chr5	4000709	4000713	44
Chr5	4000713	4000714	43
Chr5	4000714	4000715	42
Chr5	4000715	4000716	40
Chr5	4000716	4000718	36
Chr5	4000718	4000719	31
Chr5	4000719	4000722	29
Chr5	4000722	4000723	28
Chr5	4000723	4000724	27
Chr5	4000724	4000725	26
Chr5	4000725	4000732	25
Chr5	4000732	4000737	24
Chr5	4000737	4000738	23
Chr5	4000738	4000740	21
Chr5	4000740	4000750	20
Chr5	4000750	4000751	19
Chr5	4000751	4000760	18
Chr5	4000760	4000761	17
Chr5	4000761	4000764	15
Chr5	4000764	4000765	14
Chr5	4000765	4000772	13
Chr5	4000772	4000783	12
Chr5	4000783	4000784	9
Chr5	4000784	4000785	8
Chr5	4000785	4000799	7
Chr5	4000799	4000805	5
Chr5	4000805	4000808	2
Chr5	4000808	4000821	1
Chr5	4000821	4000841	2
Chr5	4000841	4000850	3
Chr5	4000850	4000859	4
Chr5	4000859	4000860	6
Chr5	4000860	4000870	7
Chr5	4000870	4000871	8
Chr5	4000871	4000882	9
Chr5	4000882	4000888	10
Chr5	4000888	4000894	11
Chr5	4000894	4000896	12
Chr5	4000896	4000900	13
Chr5	4000900	4000904	15
Chr5	4000904	4000915	16
Chr5	4000915	4000922	18
Chr5	4000922	4000927	17
Chr5	4000927	4000931	18
Chr5	4000931	4000933	19
Chr5	4000933	4000936	20
Chr5	4000936	4000937	21
Chr5	4000937	4000938	20
Chr5	4000938	4000941	21
Chr5	4000941	4000942	23
Chr5	4000942	4000943	22
Chr5	4000943	4000944	23
Chr5	4000944	4000946	24
Chr5	4000946	4000951	28
Chr5	4000951	4000952	29
Chr5	4000952	4000957	28
Chr5	4000957	4000958	30
Chr5	4000958	4000959	31
Chr5	4000959	4000960	33
Chr5	4000960	4000961	32
Chr5	4000961	4000964	31
Chr5	4000964	4000971	32
Chr5	4000971	4000972	31
Chr5	4000972	4000973	30
Chr5	4000973	4000979	31
Chr5	4000979	4000983	34
Chr5	4000983	4000989	33
Chr5	4000989	4000991	31
Chr5	4000991	4000995	32
Chr5	4000995	4000997	31
Chr5	4000997	4001000	30
Chr5	4001000	4001001	31
Chr5	4001001	4001005	29
Chr5	4001005	4001009	30
Chr5	4001009	4001016	31
Chr5	4001016	4001019	29
Chr5	4001019	4001020	30
Chr5	4001020	4001023	31
Chr5	4001023	4001024	32
Chr5	4001024	4001025	34
Chr5	4001025	4001028	38
Chr5	4001028	4001029	37
Chr5	4001029	4001030	38
Chr5	4001030	4001032	39
Chr5	4001032	4001033	37
Chr5	4001033	4001034	35
Chr5	4001034	4001037	32
Chr5	4001037	4001038	31
Chr5	4001038	4001039	32
Chr5	4001039	4001042	33
Chr5	4001042	4001044	34
Chr5	4001044	4001047	33
Chr5	4001047	4001049	29
Chr5	4001049	4001051	30
Chr5	4001051	4001052	31
Chr5	4001052	4001053	30
Chr5	4001053	4001058	31
Chr5	4001058	4001059	29
Chr5	4001059	4001060	28
Chr5	4001060	4001065	26
Chr5	4001065	4001066	28
Chr5	4001066	4001069	29
Chr5	4001069	4001071	30
Chr5	4001071	4001074	29
Chr5	4001074	4001080	28
Chr5	4001080	4001087	25
Chr5	4001087	4001116	1
Chr5	4001117	4001151	1
Chr5	4001272	4001277	24
Chr5	4001277	4001286	23
Chr5	4001286	4001291	21
Chr5	4001291	4001292	20
Chr5	4001292	4001295	19
Chr5	4001295	4001297	18
Chr5	4001297	4001300	19
Chr5	4001300	4001301	21
Chr5	4001301	4001302	24
Chr5	4001302	4001304	25
Chr5	4001304	4001305	26
Chr5	4001305	4001306	25
Chr5	4001306	4001309	24
Chr5	4001309	4001314	23
Chr5	4001314	4001316	24
Chr5	4001316	4001319	23
Chr5	4001415	4001417	1
Chr5	4001417	4001422	24
Chr5	4001422	4001423	23
Chr5	4001423	4001426	21
Chr5	4001426	4001430	19
Chr5	4001430	4001435	22
Chr5	4001435	4001437	21
Chr5	4001437	4001441	20
Chr5	4001441	4001448	22
Chr5	4001448	4001449	23
Chr5	4001449	4001450	20
Chr5	4001450	4001453	19
Chr5	4001453	4001454	20
Chr5	4001454	4001459	21
Chr5	4001459	4001461	22
Chr5	4001461	4001463	23
Chr5	4001463	4001470	24
Chr5	4001470	4001472	25
Chr5	4001472	4001482	26
Chr5	4001482	4001484	27
Chr5	4001484	4001486	26
Chr5	4001486	4001493	27
Chr5	4001493	4001494	26
Chr5	4001494	4001495	27
Chr5	4001495	4001496	26
Chr5	4001496	4001497	25
Chr5	4001497	4001498	26
Chr5	4001498	4001499	27
Chr5	4001499	4001500	25
Chr5	4001500	4001502	23
Chr5	4001502	4001503	24
Chr5	4001503	4001510	23
Chr5	4001510	4001513	22
Chr5	4001513	4001516	21
Chr5	4001516	4001519	20
Chr5	4001519	4001525	21
Chr5	4001525	4001529	22
Chr5	4001529	4001531	23
Chr5	4001531	4001537	22
Chr5	4001537	4001540	23
Chr5	4001540	4001542	25
Chr5	4001542	4001551	24
Chr5	4001551	4001556	26
Chr5	4001556	4001557	28
Chr5	4001557	4001560	29
Chr5	4001560	4001564	28
Chr5	4001564	4001571	27
Chr5	4001571	4001572	26
Chr5	4001572	4001573	28
Chr5	4001573	4001583	27
Chr5	4001583	4001585	26
Chr5	4001585	4001587	27
Chr5	4001587	4001595	25
Chr5	4001595	4001596	24
Chr5	4001596	4001597	26
Chr5	4001597	4001598	27
Chr5	4001598	4001602	26
Chr5	4001602	4001620	25
Chr5	4001620	4001625	24
Chr5	4001625	4001626	25
Chr5	4001626	4001628	23
Chr5	4001628	4001630	25
Chr5	4001630	4001631	24
Chr5	4001631	4001632	23
Chr5	4001632	4001636	21
Chr5	4001636	4001638	22
Chr5	4001638	4001640	21
Chr5	4001640	4001641	19
Chr5	4001641	4001642	18
Chr5	4001642	4001650	17
Chr5	4001650	4001652	16
Chr5	4001652	4001655	15
Chr5	4001655	4001657	14
Chr5	4001657	4001663	13
Chr5	4001663	4001667	12
Chr5	4001667	4001673	13
Chr5	4001673	4001686	11
Chr5	4001686	4001687	10
Chr5	4001967	4001993	1
Chr5	4001993	4002040	2
Chr5	4002040	4002068	3
Chr5	4002068	4002078	2
Chr5	4002078	4002093	1
Chr5	4002093	4002094	3
Chr5	4002094	4002103	2
Chr5	4002103	4002142	3
Chr5	4002142	4002152	4
Chr5	4002152	4002169	5
Chr5	4002169	4002176	6
Chr5	4002176	4002177	8
Chr5	4002177	4002178	9
Chr5	4002178	4002179	19
Chr5	4002179	4002180	20
Chr5	4002180	4002188	21
Chr5	4002188	4002189	19
Chr5	4002189	4002191	18
Chr5	4002191	4002193	22
Chr5	4002193	4002194	21
Chr5	4002194	4002195	20
Chr5	4002195	4002203	19
Chr5	4002203	4002204	23
Chr5	4002204	4002207	22
Chr5	4002207	4002209	23
Chr5	4002209	4002216	24
Chr5	4002216	4002217	25
Chr5	4002217	4002220	26
Chr5	4002220	4002225	25
Chr5	4002225	4002226	26
Chr5	4002226	4002228	28
Chr5	4002228	4002230	27
Chr5	4002230	4002238	28
Chr5	4002238	4002240	29
Chr5	4002240	4002243	27
Chr5	4002243	4002244	28
Chr5	4002244	4002248	27
Chr5	4002248	4002249	28
Chr5	4002249	4002253	29
Chr5	4002253	4002256	16
Chr5	4002256	4002257	17
Chr5	4002257	4002264	18
Chr5	4002264	4002265	19
Chr5	4002265	4002268	18
Chr5	4002268	4002270	19
Chr5	4002270	4002271	18
Chr5	4002271	4002273	17
Chr5	4002273	4002275	16
[truncated: 6,833 more rows]
