# Supplementary material for: SEQing: web-based visualization of iCLIP and RNA-seq data in an interactive python framework
Source: BMC Bioinformatics. 2020 Mar 18;21:113. doi: 10.1186/s12859-020-3434-9 (PMC7079501; doi:10.1186/s12859-020-3434-9)
Supplement: Supplementary file 1 — Additional file 1 Source code and sample data for SEQing. The Python code and samples of Arabidopsis thaliana iCLIP (GSE99427) and RNA-seq (GSE99615) data used to start the sample dataset dashboard. [file 12859_2020_3434_MOESM1_ESM.zip › SEQing-master/example_set/AtGRP7-ox_LL36.dpsi.bed]

Chr1	26294962	26295448	A5	-0.302	-
Chr1	26295448	26295590	A5	0.418	-
Chr1	26295448	26295703	A5	0.286	-
Chr1	26295159	26295448	RI	-0.302	-
Chr5	4002179	4002369	A5	0.342	-
Chr5	4002253	4002369	RI	0.342	-
