# Supplementary material for: SEQing: web-based visualization of iCLIP and RNA-seq data in an interactive python framework
Source: BMC Bioinformatics. 2020 Mar 18;21:113. doi: 10.1186/s12859-020-3434-9 (PMC7079501; doi:10.1186/s12859-020-3434-9)
Supplement: Supplementary file 1 — Additional file 1 Source code and sample data for SEQing. The Python code and samples of Arabidopsis thaliana iCLIP (GSE99427) and RNA-seq (GSE99615) data used to start the sample dataset dashboard. [file 12859_2020_3434_MOESM1_ESM.zip › SEQing-master/example_set/Col2_LL24.bedgraph]

Chr1	4612125	4612146	4
Chr1	4612146	4612148	3
Chr1	4612148	4612155	4
Chr1	4612155	4612171	5
Chr1	4612171	4612209	4
Chr1	4612209	4612226	3
Chr1	4612226	4612242	2
Chr1	4612242	4612248	3
Chr1	4612248	4612252	2
Chr1	4612252	4612256	3
Chr1	4612256	4612258	2
Chr1	4612258	4612264	3
Chr1	4612264	4612269	4
Chr1	4612269	4612275	5
Chr1	4612275	4612294	6
Chr1	4612294	4612295	7
Chr1	4612295	4612301	8
Chr1	4612301	4612312	9
Chr1	4612312	4612316	10
Chr1	4612316	4612322	12
Chr1	4612322	4612327	13
Chr1	4612327	4612328	18
Chr1	4612328	4612330	19
Chr1	4612330	4612334	20
Chr1	4612334	4612342	22
Chr1	4612342	4612343	28
Chr1	4612343	4612350	27
Chr1	4612350	4612356	28
Chr1	4612356	4612357	31
Chr1	4612357	4612358	32
Chr1	4612358	4612359	34
Chr1	4612359	4612360	33
Chr1	4612360	4612361	34
Chr1	4612361	4612363	35
Chr1	4612363	4612365	36
Chr1	4612365	4612367	35
Chr1	4612367	4612368	37
Chr1	4612368	4612369	40
Chr1	4612369	4612370	43
Chr1	4612370	4612372	42
Chr1	4612372	4612376	45
Chr1	4612376	4612377	44
Chr1	4612377	4612382	46
Chr1	4612382	4612383	47
Chr1	4612383	4612385	48
Chr1	4612385	4612388	50
Chr1	4612388	4612390	51
Chr1	4612390	4612391	56
Chr1	4612391	4612394	58
Chr1	4612394	4612399	60
Chr1	4612399	4612401	63
Chr1	4612401	4612402	65
Chr1	4612402	4612406	64
Chr1	4612406	4612407	62
Chr1	4612407	4612409	64
Chr1	4612409	4612411	65
Chr1	4612411	4612417	66
Chr1	4612417	4612418	65
Chr1	4612418	4612419	67
Chr1	4612419	4612423	66
Chr1	4612423	4612425	65
Chr1	4612425	4612427	66
Chr1	4612427	4612428	67
Chr1	4612428	4612431	61
Chr1	4612431	4612432	60
Chr1	4612432	4612434	64
Chr1	4612434	4612435	65
Chr1	4612435	4612436	63
Chr1	4612436	4612437	65
Chr1	4612437	4612439	68
Chr1	4612439	4612442	69
Chr1	4612442	4612443	73
Chr1	4612443	4612449	67
Chr1	4612449	4612451	68
Chr1	4612451	4612452	67
Chr1	4612452	4612454	69
Chr1	4612454	4612457	68
Chr1	4612457	4612458	66
Chr1	4612458	4612459	65
Chr1	4612459	4612460	63
Chr1	4612460	4612461	64
Chr1	4612461	4612463	63
Chr1	4612463	4612464	62
Chr1	4612464	4612465	61
Chr1	4612465	4612468	62
Chr1	4612468	4612469	60
Chr1	4612469	4612470	57
Chr1	4612470	4612473	54
Chr1	4612473	4612475	53
Chr1	4612475	4612479	52
Chr1	4612479	4612483	53
Chr1	4612483	4612486	52
Chr1	4612486	4612487	50
Chr1	4612487	4612488	51
Chr1	4612488	4612489	50
Chr1	4612489	4612490	51
Chr1	4612490	4612491	50
Chr1	4612491	4612494	45
Chr1	4612494	4612495	46
Chr1	4612495	4612496	44
Chr1	4612496	4612497	42
Chr1	4612497	4612500	41
Chr1	4612500	4612502	38
Chr1	4612502	4612503	36
Chr1	4612503	4612505	35
Chr1	4612505	4612510	36
Chr1	4612510	4612511	35
Chr1	4612511	4612512	34
Chr1	4612512	4612514	31
Chr1	4612514	4612518	30
Chr1	4612518	4612521	29
Chr1	4612521	4612522	28
Chr1	4612522	4612527	29
Chr1	4612527	4612528	31
Chr1	4612528	4612533	30
Chr1	4612533	4612535	29
Chr1	4612535	4612537	28
Chr1	4612537	4612538	27
Chr1	4612538	4612540	24
Chr1	4612540	4612543	23
Chr1	4612543	4612546	19
Chr1	4612546	4612547	20
Chr1	4612547	4612549	21
Chr1	4612549	4612553	22
Chr1	4612553	4612554	19
Chr1	4612554	4612558	23
Chr1	4612558	4612561	24
Chr1	4612561	4612562	23
Chr1	4612562	4612563	24
Chr1	4612563	4612565	23
Chr1	4612565	4612566	22
Chr1	4612566	4612567	21
Chr1	4612567	4612571	20
Chr1	4612571	4612572	8
Chr1	4612572	4612573	9
Chr1	4612573	4612576	10
Chr1	4612576	4612581	11
Chr1	4612581	4612593	13
Chr1	4612593	4612610	12
Chr1	4612610	4612612	13
Chr1	4612612	4612624	14
Chr1	4612624	4612643	13
Chr1	4612643	4612647	14
Chr1	4612647	4612649	13
Chr1	4612649	4612650	14
Chr1	4612650	4612655	13
Chr1	4612655	4612663	11
Chr1	4612663	4612666	10
Chr1	4612666	4612671	21
Chr1	4612671	4612672	22
Chr1	4612672	4612673	23
Chr1	4612673	4612674	22
Chr1	4612674	4612677	21
Chr1	4612677	4612682	20
Chr1	4612682	4612685	19
Chr1	4612685	4612688	20
Chr1	4612688	4612690	19
Chr1	4612690	4612696	18
Chr1	4612696	4612702	17
Chr1	4612702	4612711	18
Chr1	4612711	4612713	17
Chr1	4612713	4612715	16
Chr1	4612715	4612716	14
Chr1	4612716	4612718	15
Chr1	4612718	4612721	14
Chr1	4612721	4612723	15
Chr1	4612723	4612726	14
Chr1	4612726	4612732	13
Chr1	4612732	4612736	15
Chr1	4612736	4612737	16
Chr1	4612737	4612744	17
Chr1	4612744	4612745	16
Chr1	4612745	4612750	18
Chr1	4612750	4612752	17
Chr1	4612752	4612754	18
Chr1	4612754	4612757	17
Chr1	4612757	4612762	20
Chr1	4612762	4612768	21
Chr1	4612768	4612770	22
Chr1	4612770	4612772	21
Chr1	4612772	4612773	20
Chr1	4612773	4612776	19
Chr1	4612776	4612777	21
Chr1	4612777	4612780	22
Chr1	4612780	4612781	23
Chr1	4612781	4612782	24
Chr1	4612782	4612783	25
Chr1	4612783	4612786	24
Chr1	4612786	4612788	25
Chr1	4612788	4612789	28
Chr1	4612789	4612790	29
Chr1	4612790	4612791	33
Chr1	4612791	4612793	39
Chr1	4612793	4612794	40
Chr1	4612794	4612795	42
Chr1	4612795	4612796	43
Chr1	4612796	4612800	44
Chr1	4612800	4612801	45
Chr1	4612801	4612803	48
Chr1	4612803	4612804	47
Chr1	4612804	4612812	48
Chr1	4612812	4612819	49
Chr1	4612819	4612821	50
Chr1	4612821	4612822	52
Chr1	4612822	4612824	51
Chr1	4612824	4612825	52
Chr1	4612825	4612826	53
Chr1	4612826	4612829	54
Chr1	4612829	4612831	57
Chr1	4612831	4612832	59
Chr1	4612832	4612833	61
Chr1	4612833	4612837	60
Chr1	4612837	4612838	59
Chr1	4612838	4612840	58
Chr1	4612840	4612842	60
Chr1	4612842	4612844	62
Chr1	4612844	4612845	65
Chr1	4612845	4612846	66
Chr1	4612846	4612847	68
Chr1	4612847	4612848	71
Chr1	4612848	4612851	72
Chr1	4612851	4612852	74
Chr1	4612852	4612853	80
Chr1	4612853	4612854	88
Chr1	4612854	4612855	92
Chr1	4612855	4612856	94
Chr1	4612856	4612857	96
Chr1	4612857	4612859	98
Chr1	4612859	4612860	99
Chr1	4612860	4612861	100
Chr1	4612861	4612862	101
Chr1	4612862	4612865	102
Chr1	4612865	4612866	104
Chr1	4612866	4612867	105
Chr1	4612867	4612868	106
Chr1	4612868	4612869	107
Chr1	4612869	4612873	106
Chr1	4612873	4612876	108
Chr1	4612876	4612877	109
Chr1	4612877	4612878	105
Chr1	4612878	4612881	103
Chr1	4612881	4612884	105
Chr1	4612884	4612885	107
Chr1	4612885	4612886	108
Chr1	4612886	4612887	111
Chr1	4612887	4612888	109
Chr1	4612888	4612890	112
Chr1	4612890	4612891	119
Chr1	4612891	4612892	117
Chr1	4612892	4612894	113
Chr1	4612894	4612895	112
Chr1	4612895	4612897	114
Chr1	4612897	4612901	115
Chr1	4612901	4612902	114
Chr1	4612902	4612903	113
Chr1	4612903	4612904	115
Chr1	4612904	4612905	116
Chr1	4612905	4612906	115
Chr1	4612906	4612908	116
Chr1	4612908	4612910	118
Chr1	4612910	4612912	117
Chr1	4612912	4612914	121
Chr1	4612914	4612915	122
Chr1	4612915	4612918	124
Chr1	4612918	4612919	125
Chr1	4612919	4612920	129
Chr1	4612920	4612927	128
Chr1	4612927	4612928	129
Chr1	4612928	4612929	130
Chr1	4612929	4612930	132
Chr1	4612930	4612931	134
Chr1	4612931	4612932	136
Chr1	4612932	4612933	139
Chr1	4612933	4612934	142
Chr1	4612934	4612935	144
Chr1	4612935	4612936	145
Chr1	4612936	4612937	147
Chr1	4612937	4612938	150
Chr1	4612938	4612939	153
Chr1	4612939	4612940	160
Chr1	4612940	4612941	163
Chr1	4612941	4612942	164
Chr1	4612942	4612943	167
Chr1	4612943	4612945	170
Chr1	4612945	4612946	167
Chr1	4612946	4612947	166
Chr1	4612947	4612948	165
Chr1	4612948	4612949	162
Chr1	4612949	4612952	166
Chr1	4612952	4612953	163
Chr1	4612953	4612954	157
Chr1	4612954	4612955	146
Chr1	4612955	4612956	144
Chr1	4612956	4612957	143
Chr1	4612957	4612959	141
Chr1	4612959	4612960	139
Chr1	4612960	4612961	138
Chr1	4612961	4612962	137
Chr1	4612962	4612963	139
Chr1	4612963	4612964	138
Chr1	4612964	4612965	137
Chr1	4612965	4612966	136
Chr1	4612966	4612967	134
Chr1	4612967	4612968	133
Chr1	4612968	4612970	134
Chr1	4612970	4612974	135
Chr1	4612974	4612975	133
Chr1	4612975	4612977	138
Chr1	4612977	4612979	137
Chr1	4612979	4612980	138
Chr1	4612980	4612981	149
Chr1	4612981	4612982	150
Chr1	4612982	4612983	151
Chr1	4612983	4612984	152
Chr1	4612984	4612986	150
Chr1	4612986	4612987	148
Chr1	4612987	4612988	147
Chr1	4612988	4612989	148
Chr1	4612989	4612990	153
Chr1	4612990	4612991	151
Chr1	4612991	4612992	147
Chr1	4612992	4612994	148
Chr1	4612994	4612995	149
Chr1	4612995	4612997	151
Chr1	4612997	4612998	154
Chr1	4612998	4613000	153
Chr1	4613000	4613001	152
Chr1	4613001	4613002	153
Chr1	4613002	4613003	154
Chr1	4613003	4613004	157
Chr1	4613004	4613006	155
Chr1	4613006	4613007	159
Chr1	4613007	4613008	161
Chr1	4613008	4613009	167
Chr1	4613009	4613011	174
Chr1	4613011	4613012	177
Chr1	4613012	4613013	180
Chr1	4613013	4613014	176
Chr1	4613014	4613015	177
Chr1	4613015	4613017	174
Chr1	4613017	4613019	175
Chr1	4613019	4613020	174
Chr1	4613020	4613021	171
Chr1	4613021	4613022	174
Chr1	4613022	4613023	176
Chr1	4613023	4613024	175
Chr1	4613024	4613026	177
Chr1	4613026	4613027	176
Chr1	4613027	4613028	175
Chr1	4613028	4613029	173
Chr1	26293612	26293635	1
Chr1	26293635	26293636	2
Chr1	26293636	26293638	3
Chr1	26293638	26293641	4
Chr1	26293641	26293642	5
Chr1	26293642	26293646	6
Chr1	26293646	26293647	7
Chr1	26293647	26293659	9
Chr1	26293659	26293660	12
Chr1	26293660	26293661	13
Chr1	26293661	26293662	20
Chr1	26293662	26293663	22
Chr1	26293663	26293664	23
Chr1	26293664	26293666	24
Chr1	26293666	26293669	25
Chr1	26293669	26293670	27
Chr1	26293670	26293671	28
Chr1	26293671	26293674	29
Chr1	26293674	26293680	31
Chr1	26293680	26293681	32
Chr1	26293681	26293682	43
Chr1	26293682	26293683	47
Chr1	26293683	26293684	52
Chr1	26293684	26293685	53
Chr1	26293685	26293686	54
Chr1	26293686	26293687	63
Chr1	26293687	26293689	68
Chr1	26293689	26293692	69
Chr1	26293692	26293695	72
Chr1	26293695	26293697	73
Chr1	26293697	26293698	74
Chr1	26293698	26293700	75
Chr1	26293700	26293705	76
Chr1	26293705	26293708	78
Chr1	26293708	26293709	88
Chr1	26293709	26293710	90
Chr1	26293710	26293711	105
Chr1	26293711	26293713	107
Chr1	26293713	26293715	106
Chr1	26293715	26293716	108
Chr1	26293716	26293717	110
Chr1	26293717	26293718	111
Chr1	26293718	26293719	112
Chr1	26293719	26293721	113
Chr1	26293721	26293722	115
Chr1	26293722	26293723	132
Chr1	26293723	26293724	150
Chr1	26293724	26293725	155
Chr1	26293725	26293726	176
Chr1	26293726	26293727	183
Chr1	26293727	26293728	185
Chr1	26293728	26293729	188
Chr1	26293729	26293730	190
Chr1	26293730	26293731	191
Chr1	26293731	26293733	194
Chr1	26293733	26293734	196
Chr1	26293734	26293735	197
Chr1	26293735	26293736	198
Chr1	26293736	26293737	197
Chr1	26293737	26293738	198
Chr1	26293738	26293743	202
Chr1	26293743	26293744	200
Chr1	26293744	26293745	205
Chr1	26293745	26293746	206
Chr1	26293746	26293747	208
Chr1	26293747	26293748	211
Chr1	26293748	26293749	228
Chr1	26293749	26293750	258
Chr1	26293750	26293751	278
Chr1	26293751	26293753	282
Chr1	26293753	26293756	284
Chr1	26293756	26293757	292
Chr1	26293757	26293758	295
Chr1	26293758	26293761	307
Chr1	26293761	26293762	315
Chr1	26293762	26293763	308
Chr1	26293763	26293764	311
Chr1	26293764	26293765	313
Chr1	26293765	26293767	314
Chr1	26293767	26293768	315
Chr1	26293768	26293770	321
Chr1	26293770	26293771	328
Chr1	26293771	26293772	327
Chr1	26293772	26293773	331
Chr1	26293773	26293774	341
Chr1	26293774	26293775	342
Chr1	26293775	26293776	341
Chr1	26293776	26293777	346
Chr1	26293777	26293778	347
Chr1	26293778	26293780	354
Chr1	26293780	26293782	358
Chr1	26293782	26293783	356
Chr1	26293783	26293784	352
Chr1	26293784	26293785	347
Chr1	26293785	26293786	350
Chr1	26293786	26293787	347
Chr1	26293787	26293788	339
Chr1	26293788	26293791	336
Chr1	26293791	26293794	337
Chr1	26293794	26293795	341
Chr1	26293795	26293797	352
Chr1	26293797	26293798	357
Chr1	26293798	26293799	356
Chr1	26293799	26293800	360
Chr1	26293800	26293801	366
Chr1	26293801	26293802	365
Chr1	26293802	26293803	372
Chr1	26293803	26293804	379
Chr1	26293804	26293805	385
Chr1	26293805	26293806	399
Chr1	26293806	26293807	402
Chr1	26293807	26293808	407
Chr1	26293808	26293810	411
Chr1	26293810	26293811	412
Chr1	26293811	26293812	403
Chr1	26293812	26293813	410
Chr1	26293813	26293814	434
Chr1	26293814	26293815	435
Chr1	26293815	26293816	439
Chr1	26293816	26293817	440
Chr1	26293817	26293818	439
Chr1	26293818	26293820	440
Chr1	26293820	26293821	457
Chr1	26293821	26293822	458
Chr1	26293822	26293823	468
Chr1	26293823	26293824	454
Chr1	26293824	26293825	440
Chr1	26293825	26293826	434
Chr1	26293826	26293828	412
Chr1	26293828	26293830	415
Chr1	26293830	26293831	414
Chr1	26293831	26293832	418
Chr1	26293832	26293834	415
Chr1	26293834	26293836	430
Chr1	26293836	26293837	429
Chr1	26293837	26293838	433
Chr1	26293838	26293839	440
Chr1	26293839	26293841	441
Chr1	26293841	26293842	443
Chr1	26293842	26293843	442
Chr1	26293843	26293844	441
Chr1	26293844	26293845	445
Chr1	26293845	26293846	443
Chr1	26293846	26293847	457
Chr1	26293847	26293849	460
Chr1	26293849	26293850	448
Chr1	26293850	26293851	423
Chr1	26293851	26293852	402
Chr1	26293852	26293853	422
Chr1	26293853	26293854	430
Chr1	26293854	26293856	436
Chr1	26293856	26293858	437
Chr1	26293858	26293859	440
Chr1	26293859	26293860	426
Chr1	26293860	26293861	435
Chr1	26293861	26293862	438
Chr1	26293862	26293863	440
Chr1	26293863	26293864	443
Chr1	26293864	26293865	442
Chr1	26293865	26293866	439
Chr1	26293866	26293867	438
Chr1	26293867	26293868	446
Chr1	26293868	26293869	447
Chr1	26293869	26293870	439
Chr1	26293870	26293871	446
Chr1	26293871	26293872	441
Chr1	26293872	26293873	445
Chr1	26293873	26293874	443
Chr1	26293874	26293875	435
Chr1	26293875	26293877	434
Chr1	26293877	26293878	440
Chr1	26293878	26293879	439
Chr1	26293879	26293880	433
Chr1	26293880	26293881	434
Chr1	26293881	26293882	432
Chr1	26293882	26293883	435
Chr1	26293883	26293884	430
Chr1	26293884	26293885	432
Chr1	26293885	26293886	434
Chr1	26293886	26293887	427
Chr1	26293887	26293888	428
Chr1	26293888	26293889	431
Chr1	26293889	26293891	437
Chr1	26293891	26293894	444
Chr1	26293894	26293895	443
Chr1	26293895	26293896	439
Chr1	26293896	26293897	431
Chr1	26293897	26293898	438
Chr1	26293898	26293899	433
Chr1	26293899	26293900	441
Chr1	26293900	26293901	437
Chr1	26293901	26293902	436
Chr1	26293902	26293903	441
Chr1	26293903	26293904	436
Chr1	26293904	26293905	440
Chr1	26293905	26293906	454
Chr1	26293906	26293907	463
Chr1	26293907	26293908	473
Chr1	26293908	26293909	478
Chr1	26293909	26293910	482
Chr1	26293910	26293911	477
Chr1	26293911	26293912	478
Chr1	26293912	26293913	474
Chr1	26293913	26293914	467
Chr1	26293914	26293915	441
Chr1	26293915	26293916	442
Chr1	26293916	26293918	445
Chr1	26293918	26293920	451
Chr1	26293920	26293921	452
Chr1	26293921	26293922	438
Chr1	26293922	26293923	440
Chr1	26293923	26293924	430
Chr1	26293924	26293925	434
Chr1	26293925	26293926	431
Chr1	26293926	26293927	433
Chr1	26293927	26293929	434
Chr1	26293929	26293930	430
Chr1	26293930	26293931	431
Chr1	26293931	26293932	432
Chr1	26293932	26293933	425
Chr1	26293933	26293934	423
Chr1	26293934	26293935	424
Chr1	26293935	26293936	405
Chr1	26293936	26293937	408
Chr1	26293937	26293938	407
Chr1	26293938	26293939	401
Chr1	26293939	26293940	399
Chr1	26293940	26293941	398
Chr1	26293941	26293942	406
Chr1	26293942	26293944	405
Chr1	26293944	26293945	406
Chr1	26293945	26293947	401
Chr1	26293947	26293948	385
Chr1	26293948	26293950	382
Chr1	26293950	26293951	381
Chr1	26293951	26293952	396
Chr1	26293952	26293953	430
Chr1	26293953	26293954	416
Chr1	26293954	26293955	431
Chr1	26293955	26293956	443
Chr1	26293956	26293957	461
Chr1	26293957	26293958	463
Chr1	26293958	26293961	452
Chr1	26293961	26293962	443
Chr1	26293962	26293963	447
Chr1	26293963	26293964	435
Chr1	26293964	26293965	432
Chr1	26293965	26293966	434
Chr1	26293966	26293967	466
Chr1	26293967	26293968	469
Chr1	26293968	26293969	467
Chr1	26293969	26293970	468
Chr1	26293970	26293971	470
Chr1	26293971	26293972	464
Chr1	26293972	26293973	463
Chr1	26293973	26293974	465
Chr1	26293974	26293975	464
Chr1	26293975	26293976	471
Chr1	26293976	26293977	472
Chr1	26293977	26293978	473
Chr1	26293978	26293979	466
Chr1	26293979	26293980	472
Chr1	26293980	26293981	478
Chr1	26293981	26293983	477
Chr1	26293983	26293984	482
Chr1	26293984	26293985	487
Chr1	26293985	26293986	492
Chr1	26293986	26293987	494
Chr1	26293987	26293988	516
Chr1	26293988	26293989	521
Chr1	26293989	26293991	529
Chr1	26293991	26293992	539
Chr1	26293992	26293993	533
Chr1	26293993	26293994	542
Chr1	26293994	26293995	549
Chr1	26293995	26293996	552
Chr1	26293996	26293997	553
Chr1	26293997	26293998	554
Chr1	26293998	26293999	558
Chr1	26293999	26294000	579
Chr1	26294000	26294001	572
Chr1	26294001	26294002	578
Chr1	26294002	26294003	592
Chr1	26294003	26294004	587
Chr1	26294004	26294005	588
Chr1	26294005	26294006	587
Chr1	26294006	26294007	577
Chr1	26294007	26294008	556
Chr1	26294008	26294009	549
Chr1	26294009	26294010	542
Chr1	26294010	26294011	537
Chr1	26294011	26294012	541
Chr1	26294012	26294013	538
Chr1	26294013	26294014	563
Chr1	26294014	26294015	575
Chr1	26294015	26294016	584
Chr1	26294016	26294017	585
Chr1	26294017	26294019	581
Chr1	26294019	26294020	573
Chr1	26294020	26294022	592
Chr1	26294022	26294023	587
Chr1	26294023	26294024	585
Chr1	26294024	26294025	584
Chr1	26294025	26294026	579
Chr1	26294026	26294027	592
Chr1	26294027	26294028	593
Chr1	26294028	26294029	592
Chr1	26294029	26294030	588
Chr1	26294030	26294031	587
Chr1	26294031	26294032	585
Chr1	26294032	26294033	588
Chr1	26294033	26294034	591
Chr1	26294034	26294035	594
Chr1	26294035	26294036	595
Chr1	26294036	26294037	597
Chr1	26294037	26294038	600
Chr1	26294038	26294040	604
Chr1	26294040	26294041	603
Chr1	26294041	26294042	624
Chr1	26294042	26294043	618
Chr1	26294043	26294044	620
Chr1	26294044	26294045	630
Chr1	26294045	26294046	631
Chr1	26294046	26294047	641
Chr1	26294047	26294048	650
Chr1	26294048	26294050	669
Chr1	26294050	26294051	674
Chr1	26294051	26294052	683
Chr1	26294052	26294053	673
Chr1	26294053	26294054	637
Chr1	26294054	26294055	634
Chr1	26294055	26294056	613
Chr1	26294056	26294057	594
Chr1	26294057	26294058	573
Chr1	26294058	26294059	572
Chr1	26294059	26294060	585
Chr1	26294060	26294061	590
Chr1	26294061	26294062	592
Chr1	26294062	26294063	599
Chr1	26294063	26294064	595
Chr1	26294064	26294066	596
Chr1	26294066	26294067	603
Chr1	26294067	26294069	569
Chr1	26294069	26294070	579
Chr1	26294070	26294071	578
Chr1	26294071	26294072	580
Chr1	26294072	26294073	582
Chr1	26294073	26294074	591
Chr1	26294074	26294075	585
Chr1	26294075	26294076	586
Chr1	26294076	26294077	587
Chr1	26294077	26294078	591
Chr1	26294078	26294079	598
Chr1	26294079	26294080	594
Chr1	26294080	26294081	593
Chr1	26294081	26294082	584
Chr1	26294082	26294083	590
Chr1	26294083	26294084	587
Chr1	26294084	26294085	583
Chr1	26294085	26294086	577
Chr1	26294086	26294087	572
Chr1	26294087	26294088	573
Chr1	26294088	26294089	550
Chr1	26294089	26294090	547
Chr1	26294090	26294091	537
Chr1	26294091	26294092	536
Chr1	26294092	26294093	531
Chr1	26294093	26294094	541
Chr1	26294094	26294095	532
Chr1	26294095	26294096	528
Chr1	26294096	26294097	529
Chr1	26294097	26294098	525
Chr1	26294098	26294099	540
Chr1	26294099	26294100	539
Chr1	26294100	26294101	527
Chr1	26294101	26294102	528
Chr1	26294102	26294103	532
Chr1	26294103	26294104	514
Chr1	26294104	26294105	516
Chr1	26294105	26294106	513
Chr1	26294106	26294107	511
Chr1	26294107	26294108	508
Chr1	26294108	26294109	502
Chr1	26294109	26294110	497
Chr1	26294110	26294111	500
Chr1	26294111	26294112	499
Chr1	26294112	26294113	502
Chr1	26294113	26294114	525
Chr1	26294114	26294115	501
Chr1	26294115	26294116	509
Chr1	26294116	26294117	500
Chr1	26294117	26294118	496
Chr1	26294118	26294119	499
Chr1	26294119	26294120	503
Chr1	26294120	26294121	507
Chr1	26294121	26294122	492
Chr1	26294122	26294123	494
Chr1	26294123	26294124	515
Chr1	26294124	26294125	517
Chr1	26294125	26294126	523
Chr1	26294126	26294127	532
Chr1	26294127	26294128	522
Chr1	26294128	26294129	525
Chr1	26294129	26294130	527
Chr1	26294130	26294131	526
Chr1	26294131	26294133	527
Chr1	26294133	26294134	523
Chr1	26294134	26294135	528
Chr1	26294135	26294137	527
Chr1	26294137	26294138	526
Chr1	26294138	26294139	524
Chr1	26294139	26294140	523
Chr1	26294140	26294141	526
Chr1	26294141	26294142	536
Chr1	26294142	26294143	517
Chr1	26294143	26294144	516
Chr1	26294144	26294145	512
Chr1	26294145	26294146	503
Chr1	26294146	26294147	502
Chr1	26294147	26294148	498
Chr1	26294148	26294149	487
Chr1	26294149	26294150	475
Chr1	26294150	26294151	476
Chr1	26294151	26294152	477
Chr1	26294152	26294153	464
Chr1	26294153	26294154	458
Chr1	26294154	26294155	459
Chr1	26294155	26294156	458
Chr1	26294156	26294157	468
Chr1	26294157	26294158	472
Chr1	26294158	26294159	480
Chr1	26294159	26294160	485
Chr1	26294160	26294161	477
Chr1	26294161	26294163	473
Chr1	26294163	26294164	470
Chr1	26294164	26294165	468
Chr1	26294165	26294166	479
Chr1	26294166	26294167	485
Chr1	26294167	26294168	512
Chr1	26294168	26294169	517
Chr1	26294169	26294170	516
Chr1	26294170	26294171	493
Chr1	26294171	26294172	497
Chr1	26294172	26294173	504
Chr1	26294173	26294174	507
Chr1	26294174	26294175	520
Chr1	26294175	26294177	526
Chr1	26294177	26294178	520
Chr1	26294178	26294179	525
Chr1	26294179	26294180	512
Chr1	26294180	26294181	513
Chr1	26294181	26294182	512
Chr1	26294182	26294183	516
Chr1	26294183	26294185	509
Chr1	26294185	26294186	508
Chr1	26294186	26294187	507
Chr1	26294187	26294188	508
Chr1	26294188	26294189	504
Chr1	26294189	26294190	513
Chr1	26294190	26294191	509
Chr1	26294191	26294192	507
Chr1	26294192	26294193	505
Chr1	26294193	26294194	502
Chr1	26294194	26294196	498
Chr1	26294196	26294197	505
Chr1	26294197	26294198	510
Chr1	26294198	26294199	508
Chr1	26294199	26294201	496
Chr1	26294201	26294202	483
Chr1	26294202	26294203	487
Chr1	26294203	26294204	501
Chr1	26294204	26294205	502
Chr1	26294205	26294206	504
Chr1	26294206	26294207	507
Chr1	26294207	26294208	517
Chr1	26294208	26294209	516
Chr1	26294209	26294210	525
Chr1	26294210	26294211	532
Chr1	26294211	26294212	534
Chr1	26294212	26294213	533
Chr1	26294213	26294214	537
Chr1	26294214	26294215	525
Chr1	26294215	26294216	529
Chr1	26294216	26294217	509
Chr1	26294217	26294218	517
Chr1	26294218	26294219	528
Chr1	26294219	26294220	534
Chr1	26294220	26294221	539
Chr1	26294221	26294222	564
Chr1	26294222	26294223	575
Chr1	26294223	26294225	572
Chr1	26294225	26294227	570
Chr1	26294227	26294228	573
Chr1	26294228	26294229	576
Chr1	26294229	26294230	582
Chr1	26294230	26294231	586
Chr1	26294231	26294232	587
Chr1	26294232	26294233	588
Chr1	26294233	26294234	586
Chr1	26294234	26294235	600
Chr1	26294235	26294236	591
Chr1	26294236	26294237	596
Chr1	26294237	26294239	600
Chr1	26294239	26294242	609
Chr1	26294242	26294243	597
Chr1	26294243	26294244	591
Chr1	26294244	26294246	592
Chr1	26294246	26294247	596
Chr1	26294247	26294248	598
Chr1	26294248	26294249	595
Chr1	26294249	26294250	599
Chr1	26294250	26294251	592
Chr1	26294251	26294252	589
Chr1	26294252	26294253	587
Chr1	26294253	26294254	589
Chr1	26294254	26294255	591
Chr1	26294255	26294257	627
Chr1	26294257	26294258	646
Chr1	26294258	26294259	649
Chr1	26294259	26294260	658
Chr1	26294260	26294261	659
Chr1	26294261	26294262	664
Chr1	26294262	26294263	680
Chr1	26294263	26294264	681
Chr1	26294264	26294265	677
Chr1	26294265	26294266	672
Chr1	26294266	26294267	664
Chr1	26294267	26294268	656
Chr1	26294268	26294269	627
Chr1	26294269	26294270	617
Chr1	26294270	26294271	621
Chr1	26294271	26294272	615
Chr1	26294272	26294273	607
Chr1	26294273	26294274	591
Chr1	26294274	26294275	587
Chr1	26294275	26294276	573
Chr1	26294276	26294277	571
Chr1	26294277	26294278	568
Chr1	26294278	26294279	563
Chr1	26294279	26294280	559
Chr1	26294280	26294281	560
Chr1	26294281	26294283	559
Chr1	26294283	26294284	554
Chr1	26294284	26294285	564
Chr1	26294285	26294286	565
Chr1	26294286	26294288	566
Chr1	26294288	26294289	567
Chr1	26294289	26294290	569
Chr1	26294290	26294292	559
Chr1	26294292	26294293	557
Chr1	26294293	26294294	52
Chr1	26294294	26294295	51
Chr1	26294295	26294298	47
Chr1	26294298	26294300	40
Chr1	26294300	26294302	42
Chr1	26294302	26294303	41
Chr1	26294303	26294304	39
Chr1	26294304	26294305	37
Chr1	26294305	26294308	40
Chr1	26294308	26294309	38
Chr1	26294309	26294310	40
Chr1	26294310	26294312	41
Chr1	26294312	26294313	40
Chr1	26294313	26294314	41
Chr1	26294314	26294322	40
Chr1	26294322	26294323	38
Chr1	26294323	26294326	39
Chr1	26294326	26294327	33
Chr1	26294327	26294328	39
Chr1	26294328	26294330	38
Chr1	26294330	26294341	36
Chr1	26294341	26294344	35
Chr1	26294344	26294346	34
Chr1	26294346	26294347	36
Chr1	26294347	26294349	35
Chr1	26294349	26294351	36
Chr1	26294351	26294353	35
Chr1	26294353	26294356	34
Chr1	26294356	26294358	30
Chr1	26294358	26294359	28
Chr1	26294359	26294361	27
Chr1	26294361	26294362	26
Chr1	26294362	26294363	27
Chr1	26294363	26294364	29
Chr1	26294364	26294365	30
Chr1	26294365	26294368	31
Chr1	26294368	26294371	32
Chr1	26294371	26294375	33
Chr1	26294375	26294377	34
Chr1	26294377	26294378	33
Chr1	26294378	26294379	40
Chr1	26294379	26294380	53
Chr1	26294380	26294381	562
Chr1	26294381	26294382	565
Chr1	26294382	26294383	571
Chr1	26294383	26294384	585
Chr1	26294384	26294385	580
Chr1	26294385	26294386	587
Chr1	26294386	26294387	594
Chr1	26294387	26294388	595
Chr1	26294388	26294389	596
Chr1	26294389	26294390	598
Chr1	26294390	26294391	637
Chr1	26294391	26294392	616
Chr1	26294392	26294393	623
Chr1	26294393	26294394	627
Chr1	26294394	26294395	626
Chr1	26294395	26294396	617
Chr1	26294396	26294397	619
Chr1	26294397	26294398	615
Chr1	26294398	26294399	609
Chr1	26294399	26294400	608
Chr1	26294400	26294401	615
Chr1	26294401	26294402	610
Chr1	26294402	26294403	613
Chr1	26294403	26294404	612
Chr1	26294404	26294405	628
Chr1	26294405	26294406	644
Chr1	26294406	26294407	639
Chr1	26294407	26294408	632
Chr1	26294408	26294409	622
Chr1	26294409	26294410	592
Chr1	26294410	26294411	576
Chr1	26294411	26294412	577
Chr1	26294412	26294413	564
Chr1	26294413	26294414	576
Chr1	26294414	26294415	570
Chr1	26294415	26294416	562
Chr1	26294416	26294417	565
Chr1	26294417	26294418	556
Chr1	26294418	26294420	547
Chr1	26294420	26294421	554
Chr1	26294421	26294422	555
Chr1	26294422	26294423	547
Chr1	26294423	26294425	551
Chr1	26294425	26294426	550
Chr1	26294426	26294427	548
Chr1	26294427	26294428	534
Chr1	26294428	26294429	540
Chr1	26294429	26294430	542
Chr1	26294430	26294431	544
Chr1	26294431	26294432	547
Chr1	26294432	26294433	552
Chr1	26294433	26294434	555
Chr1	26294434	26294435	547
Chr1	26294435	26294436	544
Chr1	26294436	26294437	543
Chr1	26294437	26294439	540
Chr1	26294439	26294440	557
Chr1	26294440	26294441	559
Chr1	26294441	26294442	557
Chr1	26294442	26294443	561
Chr1	26294443	26294444	534
Chr1	26294444	26294445	541
Chr1	26294445	26294446	525
Chr1	26294446	26294447	557
Chr1	26294447	26294448	545
Chr1	26294448	26294449	536
Chr1	26294449	26294450	532
Chr1	26294450	26294451	527
Chr1	26294451	26294452	525
Chr1	26294452	26294454	526
Chr1	26294454	26294455	525
Chr1	26294455	26294457	524
Chr1	26294457	26294458	527
Chr1	26294458	26294459	525
Chr1	26294459	26294460	531
Chr1	26294460	26294461	538
Chr1	26294461	26294462	552
Chr1	26294462	26294463	557
Chr1	26294463	26294464	548
Chr1	26294464	26294465	549
Chr1	26294465	26294466	550
Chr1	26294466	26294467	556
Chr1	26294467	26294468	555
Chr1	26294468	26294469	554
Chr1	26294469	26294470	551
Chr1	26294470	26294471	550
Chr1	26294471	26294472	548
Chr1	26294472	26294473	537
Chr1	26294473	26294474	535
Chr1	26294474	26294476	534
Chr1	26294476	26294477	531
Chr1	26294477	26294478	27
Chr1	26294478	26294479	23
Chr1	26294479	26294480	16
Chr1	26294480	26294481	14
Chr1	26294481	26294487	12
Chr1	26294487	26294497	11
Chr1	26294497	26294506	10
Chr1	26294506	26294512	9
Chr1	26294512	26294515	8
Chr1	26294515	26294536	9
Chr1	26294536	26294543	11
Chr1	26294543	26294547	10
Chr1	26294547	26294553	9
Chr1	26294553	26294555	11
Chr1	26294555	26294558	10
Chr1	26294558	26294561	9
Chr1	26294561	26294562	8
Chr1	26294562	26294567	7
Chr1	26294567	26294575	6
Chr1	26294575	26294578	5
Chr1	26294578	26294579	9
Chr1	26294579	26294580	18
Chr1	26294580	26294582	518
Chr1	26294582	26294583	520
Chr1	26294583	26294585	510
Chr1	26294585	26294586	507
Chr1	26294586	26294587	502
Chr1	26294587	26294588	488
Chr1	26294588	26294589	492
Chr1	26294589	26294590	497
Chr1	26294590	26294592	495
Chr1	26294592	26294593	493
Chr1	26294593	26294594	499
Chr1	26294594	26294595	456
Chr1	26294595	26294596	459
Chr1	26294596	26294597	463
Chr1	26294597	26294598	461
Chr1	26294598	26294599	491
Chr1	26294599	26294600	493
Chr1	26294600	26294601	492
Chr1	26294601	26294602	493
Chr1	26294602	26294603	497
Chr1	26294603	26294604	505
Chr1	26294604	26294605	500
Chr1	26294605	26294606	497
Chr1	26294606	26294607	493
Chr1	26294607	26294608	488
Chr1	26294608	26294609	468
Chr1	26294609	26294610	445
Chr1	26294610	26294611	440
Chr1	26294611	26294612	442
Chr1	26294612	26294613	452
Chr1	26294613	26294615	459
Chr1	26294615	26294616	457
Chr1	26294616	26294617	458
Chr1	26294617	26294618	442
Chr1	26294618	26294619	441
Chr1	26294619	26294620	457
Chr1	26294620	26294621	466
Chr1	26294621	26294622	468
Chr1	26294622	26294623	469
Chr1	26294623	26294624	465
Chr1	26294624	26294625	458
Chr1	26294625	26294626	476
Chr1	26294626	26294628	472
Chr1	26294628	26294629	468
Chr1	26294629	26294630	467
Chr1	26294630	26294631	468
Chr1	26294631	26294632	471
Chr1	26294632	26294633	469
Chr1	26294633	26294634	466
Chr1	26294634	26294636	468
Chr1	26294636	26294637	460
Chr1	26294637	26294638	453
Chr1	26294638	26294639	456
Chr1	26294639	26294640	457
Chr1	26294640	26294641	458
Chr1	26294641	26294642	456
Chr1	26294642	26294643	458
Chr1	26294643	26294644	460
Chr1	26294644	26294645	463
Chr1	26294645	26294646	466
Chr1	26294646	26294647	464
Chr1	26294647	26294648	463
Chr1	26294648	26294649	457
Chr1	26294649	26294650	458
Chr1	26294650	26294651	425
Chr1	26294651	26294652	421
Chr1	26294652	26294653	422
Chr1	26294653	26294654	425
Chr1	26294654	26294655	411
Chr1	26294655	26294656	412
Chr1	26294656	26294657	411
Chr1	26294657	26294659	413
Chr1	26294659	26294660	421
Chr1	26294660	26294662	420
Chr1	26294662	26294663	427
Chr1	26294663	26294664	459
Chr1	26294664	26294665	453
Chr1	26294665	26294666	446
Chr1	26294666	26294667	441
Chr1	26294667	26294669	454
Chr1	26294669	26294670	456
Chr1	26294670	26294671	448
Chr1	26294671	26294672	446
Chr1	26294672	26294673	22
Chr1	26294673	26294674	21
Chr1	26294674	26294681	20
Chr1	26294681	26294689	19
Chr1	26294689	26294690	18
Chr1	26294690	26294692	17
Chr1	26294692	26294693	18
Chr1	26294693	26294696	17
Chr1	26294696	26294702	18
Chr1	26294702	26294708	19
Chr1	26294708	26294713	18
Chr1	26294713	26294715	17
Chr1	26294715	26294717	18
Chr1	26294717	26294719	17
Chr1	26294719	26294720	16
Chr1	26294720	26294723	15
Chr1	26294723	26294726	14
Chr1	26294726	26294732	13
Chr1	26294732	26294733	12
Chr1	26294733	26294739	11
Chr1	26294739	26294747	10
Chr1	26294747	26294748	9
Chr1	26294748	26294751	10
Chr1	26294751	26294752	11
Chr1	26294752	26294753	14
Chr1	26294753	26294754	440
Chr1	26294754	26294755	441
Chr1	26294755	26294756	443
Chr1	26294756	26294757	445
Chr1	26294757	26294758	446
Chr1	26294758	26294759	447
Chr1	26294759	26294760	457
Chr1	26294760	26294761	453
Chr1	26294761	26294762	450
Chr1	26294762	26294763	454
Chr1	26294763	26294764	453
Chr1	26294764	26294765	450
Chr1	26294765	26294768	456
Chr1	26294768	26294769	464
Chr1	26294769	26294770	465
Chr1	26294770	26294771	463
Chr1	26294771	26294772	453
Chr1	26294772	26294774	452
Chr1	26294774	26294775	460
Chr1	26294775	26294777	456
Chr1	26294777	26294778	453
Chr1	26294778	26294779	444
Chr1	26294779	26294780	438
Chr1	26294780	26294781	408
Chr1	26294781	26294782	410
Chr1	26294782	26294783	414
Chr1	26294783	26294784	413
Chr1	26294784	26294785	420
Chr1	26294785	26294786	411
Chr1	26294786	26294787	409
Chr1	26294787	26294788	408
Chr1	26294788	26294789	407
Chr1	26294789	26294790	412
Chr1	26294790	26294791	420
Chr1	26294791	26294792	428
Chr1	26294792	26294793	427
Chr1	26294793	26294794	426
Chr1	26294794	26294795	418
Chr1	26294795	26294796	411
Chr1	26294796	26294797	412
Chr1	26294797	26294798	415
Chr1	26294798	26294799	412
Chr1	26294799	26294800	411
Chr1	26294800	26294801	412
Chr1	26294801	26294802	399
Chr1	26294802	26294803	386
Chr1	26294803	26294804	398
Chr1	26294804	26294805	412
Chr1	26294805	26294806	411
Chr1	26294806	26294807	414
Chr1	26294807	26294811	395
Chr1	26294811	26294812	396
Chr1	26294812	26294813	402
Chr1	26294813	26294814	406
Chr1	26294814	26294815	402
Chr1	26294815	26294816	403
Chr1	26294816	26294817	398
Chr1	26294817	26294818	393
Chr1	26294818	26294819	395
Chr1	26294819	26294820	398
Chr1	26294820	26294821	430
Chr1	26294821	26294822	429
Chr1	26294822	26294823	438
Chr1	26294823	26294824	452
Chr1	26294824	26294825	458
Chr1	26294825	26294826	441
Chr1	26294826	26294827	438
Chr1	26294827	26294828	434
Chr1	26294828	26294829	433
Chr1	26294829	26294830	435
Chr1	26294830	26294831	433
Chr1	26294831	26294832	424
Chr1	26294832	26294833	423
Chr1	26294833	26294834	424
Chr1	26294834	26294835	423
Chr1	26294835	26294836	416
Chr1	26294836	26294837	417
Chr1	26294837	26294838	416
Chr1	26294838	26294839	415
Chr1	26294839	26294841	417
Chr1	26294841	26294842	414
Chr1	26294842	26294843	415
Chr1	26294843	26294844	413
Chr1	26294844	26294845	404
Chr1	26294845	26294846	375
Chr1	26294846	26294847	380
Chr1	26294847	26294848	382
Chr1	26294848	26294849	381
Chr1	26294849	26294850	367
Chr1	26294850	26294852	373
Chr1	26294852	26294853	372
Chr1	26294853	26294855	370
Chr1	26294855	26294856	371
Chr1	26294856	26294857	369
Chr1	26294857	26294858	373
Chr1	26294858	26294859	374
Chr1	26294859	26294860	371
Chr1	26294860	26294861	362
Chr1	26294861	26294862	366
Chr1	26294862	26294863	371
Chr1	26294863	26294864	370
Chr1	26294864	26294865	372
Chr1	26294865	26294866	373
Chr1	26294866	26294867	370
Chr1	26294867	26294869	376
Chr1	26294869	26294870	363
Chr1	26294870	26294871	361
Chr1	26294871	26294872	368
Chr1	26294872	26294873	366
Chr1	26294873	26294874	362
Chr1	26294874	26294875	29
Chr1	26294875	26294876	19
Chr1	26294876	26294887	16
Chr1	26294887	26294892	15
Chr1	26294892	26294898	16
Chr1	26294898	26294901	15
Chr1	26294901	26294903	14
Chr1	26294903	26294906	15
Chr1	26294906	26294911	16
Chr1	26294911	26294916	19
Chr1	26294916	26294921	17
Chr1	26294921	26294924	15
Chr1	26294924	26294934	14
Chr1	26294934	26294935	13
Chr1	26294935	26294942	14
Chr1	26294942	26294943	13
Chr1	26294943	26294945	14
Chr1	26294945	26294951	15
Chr1	26294951	26294953	16
Chr1	26294953	26294954	17
Chr1	26294954	26294955	18
Chr1	26294955	26294959	19
Chr1	26294959	26294960	21
Chr1	26294960	26294961	26
Chr1	26294961	26294962	374
Chr1	26294962	26294963	393
Chr1	26294963	26294964	400
Chr1	26294964	26294965	399
Chr1	26294965	26294966	403
Chr1	26294966	26294967	400
Chr1	26294967	26294968	404
Chr1	26294968	26294969	408
Chr1	26294969	26294970	404
Chr1	26294970	26294971	397
Chr1	26294971	26294972	393
Chr1	26294972	26294973	376
Chr1	26294973	26294974	404
Chr1	26294974	26294975	403
Chr1	26294975	26294976	411
Chr1	26294976	26294977	410
Chr1	26294977	26294978	413
Chr1	26294978	26294979	425
Chr1	26294979	26294980	417
Chr1	26294980	26294981	449
Chr1	26294981	26294982	450
Chr1	26294982	26294983	448
Chr1	26294983	26294984	447
Chr1	26294984	26294985	444
Chr1	26294985	26294986	446
Chr1	26294986	26294987	454
Chr1	26294987	26294988	458
Chr1	26294988	26294989	461
Chr1	26294989	26294990	456
Chr1	26294990	26294991	457
Chr1	26294991	26294992	448
Chr1	26294992	26294993	435
Chr1	26294993	26294994	438
Chr1	26294994	26294995	433
Chr1	26294995	26294996	444
Chr1	26294996	26294998	446
Chr1	26294998	26294999	449
Chr1	26294999	26295000	456
Chr1	26295000	26295001	452
Chr1	26295001	26295003	455
Chr1	26295003	26295004	452
Chr1	26295004	26295005	453
Chr1	26295005	26295006	464
Chr1	26295006	26295007	467
Chr1	26295007	26295008	464
Chr1	26295008	26295009	432
Chr1	26295009	26295010	433
Chr1	26295010	26295011	427
Chr1	26295011	26295012	416
Chr1	26295012	26295013	407
Chr1	26295013	26295014	404
Chr1	26295014	26295015	416
Chr1	26295015	26295016	417
Chr1	26295016	26295017	422
Chr1	26295017	26295018	433
Chr1	26295018	26295019	456
Chr1	26295019	26295021	460
Chr1	26295021	26295022	462
Chr1	26295022	26295023	460
Chr1	26295023	26295024	466
Chr1	26295024	26295025	460
Chr1	26295025	26295026	464
Chr1	26295026	26295027	466
Chr1	26295027	26295028	469
Chr1	26295028	26295029	481
Chr1	26295029	26295030	479
Chr1	26295030	26295031	477
Chr1	26295031	26295032	483
Chr1	26295032	26295033	485
Chr1	26295033	26295034	507
Chr1	26295034	26295035	499
Chr1	26295035	26295036	494
Chr1	26295036	26295037	491
Chr1	26295037	26295038	490
Chr1	26295038	26295039	484
Chr1	26295039	26295042	490
Chr1	26295042	26295043	492
Chr1	26295043	26295044	505
Chr1	26295044	26295045	506
Chr1	26295045	26295046	513
Chr1	26295046	26295047	517
Chr1	26295047	26295048	516
Chr1	26295048	26295049	517
Chr1	26295049	26295050	512
Chr1	26295050	26295051	500
Chr1	26295051	26295052	501
Chr1	26295052	26295053	498
Chr1	26295053	26295054	499
Chr1	26295054	26295055	497
Chr1	26295055	26295056	498
Chr1	26295056	26295058	501
Chr1	26295058	26295059	510
Chr1	26295059	26295060	509
Chr1	26295060	26295061	514
Chr1	26295061	26295062	513
Chr1	26295062	26295063	499
Chr1	26295063	26295064	479
Chr1	26295064	26295065	486
Chr1	26295065	26295066	490
Chr1	26295066	26295067	498
Chr1	26295067	26295069	500
Chr1	26295069	26295070	512
Chr1	26295070	26295071	513
Chr1	26295071	26295072	516
Chr1	26295072	26295073	523
Chr1	26295073	26295074	529
Chr1	26295074	26295075	505
Chr1	26295075	26295076	510
Chr1	26295076	26295078	503
Chr1	26295078	26295079	493
Chr1	26295079	26295081	476
Chr1	26295081	26295082	447
Chr1	26295082	26295083	450
Chr1	26295083	26295084	452
Chr1	26295084	26295085	455
Chr1	26295085	26295086	456
Chr1	26295086	26295087	455
Chr1	26295087	26295088	449
Chr1	26295088	26295089	446
Chr1	26295089	26295090	443
Chr1	26295090	26295091	444
Chr1	26295091	26295092	443
Chr1	26295092	26295093	434
Chr1	26295093	26295094	435
Chr1	26295094	26295095	430
Chr1	26295095	26295096	431
Chr1	26295096	26295097	421
Chr1	26295097	26295098	417
Chr1	26295098	26295099	411
Chr1	26295099	26295100	405
Chr1	26295100	26295101	395
Chr1	26295101	26295102	397
Chr1	26295102	26295104	390
Chr1	26295104	26295105	391
Chr1	26295105	26295106	392
Chr1	26295106	26295107	383
Chr1	26295107	26295108	380
Chr1	26295108	26295111	387
Chr1	26295111	26295112	392
Chr1	26295112	26295113	395
Chr1	26295113	26295114	394
Chr1	26295114	26295115	393
Chr1	26295115	26295116	381
Chr1	26295116	26295117	382
Chr1	26295117	26295118	378
Chr1	26295118	26295119	366
Chr1	26295119	26295120	347
Chr1	26295120	26295121	342
Chr1	26295121	26295122	341
Chr1	26295122	26295123	350
Chr1	26295123	26295124	347
Chr1	26295124	26295125	345
Chr1	26295125	26295126	344
Chr1	26295126	26295128	342
Chr1	26295128	26295129	337
Chr1	26295129	26295131	326
Chr1	26295131	26295132	327
Chr1	26295132	26295133	321
Chr1	26295133	26295134	320
Chr1	26295134	26295135	295
Chr1	26295135	26295136	297
Chr1	26295136	26295138	298
Chr1	26295138	26295139	299
Chr1	26295139	26295140	294
Chr1	26295140	26295142	288
Chr1	26295142	26295143	289
Chr1	26295143	26295144	285
Chr1	26295144	26295145	270
Chr1	26295145	26295146	268
Chr1	26295146	26295147	254
Chr1	26295147	26295148	251
Chr1	26295148	26295150	253
Chr1	26295150	26295151	255
Chr1	26295151	26295152	252
Chr1	26295152	26295153	250
Chr1	26295153	26295154	248
Chr1	26295154	26295155	246
Chr1	26295155	26295156	241
Chr1	26295156	26295157	236
Chr1	26295157	26295158	227
Chr1	26295158	26295159	226
Chr1	26295159	26295160	49
Chr1	26295160	26295161	46
Chr1	26295161	26295163	39
Chr1	26295163	26295169	40
Chr1	26295169	26295171	39
Chr1	26295171	26295174	38
Chr1	26295174	26295175	39
Chr1	26295175	26295176	37
Chr1	26295176	26295177	36
Chr1	26295177	26295179	35
Chr1	26295179	26295180	34
Chr1	26295180	26295181	32
Chr1	26295181	26295184	31
Chr1	26295184	26295187	30
Chr1	26295187	26295188	25
Chr1	26295188	26295189	26
Chr1	26295189	26295190	29
Chr1	26295190	26295191	28
Chr1	26295191	26295192	30
Chr1	26295192	26295197	29
Chr1	26295197	26295204	28
Chr1	26295204	26295205	27
Chr1	26295205	26295209	26
Chr1	26295209	26295212	24
Chr1	26295212	26295214	23
Chr1	26295214	26295216	24
Chr1	26295216	26295219	22
Chr1	26295219	26295221	23
Chr1	26295221	26295223	24
Chr1	26295223	26295224	23
Chr1	26295224	26295227	24
Chr1	26295227	26295228	23
Chr1	26295228	26295230	22
Chr1	26295230	26295236	21
Chr1	26295236	26295243	20
Chr1	26295243	26295249	21
Chr1	26295249	26295253	19
Chr1	26295253	26295255	18
Chr1	26295255	26295263	19
Chr1	26295263	26295266	22
Chr1	26295266	26295268	24
Chr1	26295268	26295271	27
Chr1	26295271	26295272	26
Chr1	26295272	26295275	27
Chr1	26295275	26295279	26
Chr1	26295279	26295284	27
Chr1	26295284	26295289	28
Chr1	26295289	26295290	26
Chr1	26295290	26295291	24
Chr1	26295291	26295292	23
Chr1	26295292	26295303	21
Chr1	26295303	26295306	24
Chr1	26295306	26295313	26
Chr1	26295313	26295315	25
Chr1	26295315	26295316	24
Chr1	26295316	26295317	26
Chr1	26295317	26295318	35
Chr1	26295318	26295319	36
Chr1	26295319	26295320	37
Chr1	26295320	26295322	36
Chr1	26295322	26295325	35
Chr1	26295325	26295327	36
Chr1	26295327	26295330	37
Chr1	26295330	26295336	38
Chr1	26295336	26295337	40
Chr1	26295337	26295338	41
Chr1	26295338	26295340	42
Chr1	26295340	26295342	40
Chr1	26295342	26295343	41
Chr1	26295343	26295350	42
Chr1	26295350	26295351	45
Chr1	26295351	26295352	46
Chr1	26295352	26295355	52
Chr1	26295355	26295356	53
Chr1	26295356	26295360	56
Chr1	26295360	26295361	63
Chr1	26295361	26295363	62
Chr1	26295363	26295364	63
Chr1	26295364	26295367	60
Chr1	26295367	26295369	58
Chr1	26295369	26295371	55
Chr1	26295371	26295373	56
Chr1	26295373	26295374	57
Chr1	26295374	26295379	58
Chr1	26295379	26295380	60
Chr1	26295380	26295384	59
Chr1	26295384	26295390	60
Chr1	26295390	26295394	65
Chr1	26295394	26295397	66
Chr1	26295397	26295400	65
Chr1	26295400	26295401	77
Chr1	26295401	26295402	78
Chr1	26295402	26295403	80
Chr1	26295403	26295404	81
Chr1	26295404	26295405	80
Chr1	26295405	26295407	81
Chr1	26295407	26295408	79
Chr1	26295408	26295409	81
Chr1	26295409	26295410	82
Chr1	26295410	26295411	81
Chr1	26295411	26295412	82
Chr1	26295412	26295415	84
Chr1	26295415	26295417	86
Chr1	26295417	26295418	84
Chr1	26295418	26295420	76
Chr1	26295420	26295422	82
Chr1	26295422	26295423	81
Chr1	26295423	26295424	82
Chr1	26295424	26295426	83
Chr1	26295426	26295427	82
Chr1	26295427	26295429	91
Chr1	26295429	26295430	100
Chr1	26295430	26295431	101
Chr1	26295431	26295432	104
Chr1	26295432	26295433	105
Chr1	26295433	26295434	109
Chr1	26295434	26295435	111
Chr1	26295435	26295436	112
Chr1	26295436	26295437	116
Chr1	26295437	26295438	115
Chr1	26295438	26295446	117
Chr1	26295446	26295447	118
Chr1	26295447	26295448	132
Chr1	26295448	26295451	133
Chr1	26295451	26295452	132
Chr1	26295452	26295453	133
Chr1	26295453	26295455	127
Chr1	26295455	26295456	126
Chr1	26295456	26295458	127
Chr1	26295458	26295459	130
Chr1	26295459	26295461	132
Chr1	26295461	26295462	125
Chr1	26295462	26295463	126
Chr1	26295463	26295464	125
Chr1	26295464	26295465	124
Chr1	26295465	26295471	123
Chr1	26295471	26295472	125
Chr1	26295472	26295474	126
Chr1	26295474	26295475	127
Chr1	26295475	26295477	125
Chr1	26295477	26295478	128
Chr1	26295478	26295479	132
Chr1	26295479	26295480	136
Chr1	26295480	26295482	135
Chr1	26295482	26295483	136
Chr1	26295483	26295484	138
Chr1	26295484	26295485	139
Chr1	26295485	26295490	138
Chr1	26295490	26295491	136
Chr1	26295491	26295493	133
Chr1	26295493	26295494	134
Chr1	26295494	26295495	140
Chr1	26295495	26295496	138
Chr1	26295496	26295497	140
Chr1	26295497	26295499	142
Chr1	26295499	26295501	157
Chr1	26295501	26295502	152
Chr1	26295502	26295503	153
Chr1	26295503	26295504	151
Chr1	26295504	26295505	150
Chr1	26295505	26295506	151
Chr1	26295506	26295508	150
Chr1	26295508	26295509	153
Chr1	26295509	26295510	151
Chr1	26295510	26295512	150
Chr1	26295512	26295513	149
Chr1	26295513	26295514	147
Chr1	26295514	26295516	146
Chr1	26295516	26295517	144
Chr1	26295517	26295519	143
Chr1	26295519	26295520	141
Chr1	26295520	26295521	143
Chr1	26295521	26295522	136
Chr1	26295522	26295526	134
Chr1	26295526	26295528	133
Chr1	26295528	26295530	122
Chr1	26295530	26295531	113
Chr1	26295531	26295532	111
Chr1	26295532	26295533	107
Chr1	26295533	26295534	106
Chr1	26295534	26295535	102
Chr1	26295535	26295536	100
Chr1	26295536	26295537	99
Chr1	26295537	26295538	96
Chr1	26295538	26295539	95
Chr1	26295539	26295540	92
Chr1	26295540	26295542	91
Chr1	26295542	26295545	90
Chr1	26295545	26295548	88
Chr1	26295548	26295549	87
Chr1	26295549	26295550	86
Chr1	26295550	26295552	87
Chr1	26295552	26295553	85
Chr1	26295553	26295554	82
Chr1	26295554	26295557	81
Chr1	26295557	26295558	79
Chr1	26295558	26295559	77
Chr1	26295559	26295560	73
Chr1	26295560	26295563	72
Chr1	26295563	26295570	70
Chr1	26295570	26295571	71
Chr1	26295571	26295572	70
Chr1	26295572	26295573	68
Chr1	26295573	26295575	66
Chr1	26295575	26295577	64
Chr1	26295577	26295578	63
Chr1	26295578	26295579	60
Chr1	26295579	26295580	56
Chr1	26295580	26295582	50
Chr1	26295582	26295583	51
Chr1	26295583	26295584	49
Chr1	26295584	26295585	46
Chr1	26295585	26295586	45
Chr1	26295586	26295587	44
Chr1	26295587	26295589	46
Chr1	26295589	26295592	116
Chr1	26295592	26295593	114
Chr1	26295593	26295594	113
Chr1	26295594	26295595	112
Chr1	26295595	26295597	89
Chr1	26295597	26295598	79
Chr1	26295598	26295599	77
Chr1	26295599	26295600	72
Chr1	26295600	26295601	37
Chr1	26295601	26295602	36
Chr1	26295602	26295603	30
Chr1	26295603	26295604	22
Chr1	26295604	26295605	14
Chr1	26295605	26295606	13
Chr1	26295606	26295613	12
Chr1	26295613	26295620	11
Chr1	26295620	26295621	9
Chr1	26295621	26295633	8
Chr1	26295633	26295643	7
Chr1	26295643	26295647	6
Chr1	26295647	26295650	5
Chr1	26295650	26295660	4
Chr1	26295660	26295671	3
Chr1	26295671	26295675	2
Chr1	26295675	26295676	1
Chr1	26295679	26295693	1
Chr1	26295702	26295706	90
Chr1	26295706	26295707	89
Chr1	26295707	26295708	88
Chr1	26295708	26295709	87
Chr1	26295709	26295710	83
Chr1	26295710	26295712	82
Chr1	26295712	26295716	83
Chr1	26295716	26295718	82
Chr1	26295718	26295719	79
Chr1	26295719	26295725	76
Chr1	26295725	26295726	74
Chr1	26295726	26295728	71
Chr1	26295728	26295729	68
Chr1	26295729	26295730	67
Chr1	26295730	26295731	65
Chr1	26295731	26295734	64
Chr1	26295734	26295739	62
Chr1	26295739	26295740	61
Chr1	26295740	26295745	60
Chr1	26295745	26295748	59
Chr1	26295748	26295749	58
Chr1	26295749	26295751	56
Chr1	26295751	26295752	55
Chr1	26295752	26295753	49
Chr1	26295753	26295754	48
Chr1	26295754	26295755	47
Chr1	26295755	26295756	44
Chr1	26295756	26295760	42
Chr1	26295760	26295762	41
Chr1	26295762	26295763	39
Chr1	26295763	26295766	36
Chr1	26295766	26295767	27
Chr1	26295767	26295768	25
Chr1	26295768	26295774	23
Chr1	26295774	26295775	22
Chr1	26295775	26295777	19
Chr1	26295777	26295779	20
Chr1	26295779	26295780	18
Chr1	26295780	26295782	16
Chr1	26295782	26295785	13
Chr1	26295785	26295786	11
Chr1	26295786	26295800	10
Chr1	26295800	26295805	8
Chr1	26295805	26295807	7
Chr1	26295807	26295811	6
Chr1	26295811	26295812	5
Chr1	26295812	26295841	3
Chr1	26295841	26295846	2
Chr1	26295846	26295852	1
Chr5	4000598	4000600	137
Chr5	4000600	4000602	135
Chr5	4000602	4000603	137
Chr5	4000603	4000604	138
Chr5	4000604	4000605	139
Chr5	4000605	4000607	138
Chr5	4000607	4000611	135
Chr5	4000611	4000612	134
Chr5	4000612	4000613	125
Chr5	4000613	4000616	106
Chr5	4000616	4000617	104
Chr5	4000617	4000618	113
Chr5	4000618	4000619	114
Chr5	4000619	4000621	113
Chr5	4000621	4000622	114
Chr5	4000622	4000623	113
Chr5	4000623	4000625	110
Chr5	4000625	4000626	109
Chr5	4000626	4000627	106
Chr5	4000627	4000628	105
Chr5	4000628	4000631	102
Chr5	4000631	4000633	100
Chr5	4000633	4000637	98
Chr5	4000637	4000638	96
Chr5	4000638	4000639	95
Chr5	4000639	4000640	92
Chr5	4000640	4000641	89
Chr5	4000641	4000642	87
Chr5	4000642	4000644	86
Chr5	4000644	4000647	85
Chr5	4000647	4000648	84
Chr5	4000648	4000649	82
Chr5	4000649	4000650	84
Chr5	4000650	4000651	82
Chr5	4000651	4000652	80
Chr5	4000652	4000653	79
Chr5	4000653	4000654	78
Chr5	4000654	4000656	75
Chr5	4000656	4000657	73
Chr5	4000657	4000661	72
Chr5	4000661	4000663	75
Chr5	4000663	4000664	74
Chr5	4000664	4000665	75
Chr5	4000665	4000670	74
Chr5	4000670	4000672	72
Chr5	4000672	4000673	70
Chr5	4000673	4000676	69
Chr5	4000676	4000677	68
Chr5	4000677	4000678	67
Chr5	4000678	4000679	64
Chr5	4000679	4000681	59
Chr5	4000681	4000683	60
Chr5	4000683	4000684	59
Chr5	4000684	4000685	57
Chr5	4000685	4000686	50
Chr5	4000686	4000687	51
Chr5	4000687	4000689	49
Chr5	4000689	4000690	48
Chr5	4000690	4000695	41
Chr5	4000695	4000697	38
Chr5	4000697	4000698	37
Chr5	4000698	4000701	39
Chr5	4000701	4000703	37
Chr5	4000703	4000704	36
Chr5	4000704	4000705	35
Chr5	4000705	4000708	34
Chr5	4000708	4000712	33
Chr5	4000712	4000713	32
Chr5	4000713	4000714	31
Chr5	4000714	4000715	30
Chr5	4000715	4000718	27
Chr5	4000718	4000719	18
Chr5	4000719	4000722	17
Chr5	4000722	4000724	15
Chr5	4000724	4000738	14
Chr5	4000738	4000750	13
Chr5	4000750	4000751	11
Chr5	4000751	4000762	12
Chr5	4000762	4000763	9
Chr5	4000763	4000764	8
Chr5	4000764	4000765	6
Chr5	4000765	4000768	5
Chr5	4000768	4000769	6
Chr5	4000769	4000770	7
Chr5	4000770	4000772	9
Chr5	4000772	4000776	10
Chr5	4000776	4000782	11
Chr5	4000782	4000787	10
Chr5	4000787	4000796	9
Chr5	4000796	4000799	11
Chr5	4000799	4000800	9
Chr5	4000800	4000811	10
Chr5	4000811	4000820	11
Chr5	4000820	4000827	12
Chr5	4000827	4000841	13
Chr5	4000841	4000848	14
Chr5	4000848	4000850	15
Chr5	4000850	4000852	18
Chr5	4000852	4000853	17
Chr5	4000853	4000857	18
Chr5	4000857	4000859	19
Chr5	4000859	4000869	21
Chr5	4000869	4000870	20
Chr5	4000870	4000871	19
Chr5	4000871	4000873	17
Chr5	4000873	4000875	16
Chr5	4000875	4000877	17
Chr5	4000877	4000887	16
Chr5	4000887	4000888	18
Chr5	4000888	4000890	20
Chr5	4000890	4000892	22
Chr5	4000892	4000893	24
Chr5	4000893	4000896	25
Chr5	4000896	4000897	26
Chr5	4000897	4000898	25
Chr5	4000898	4000901	26
Chr5	4000901	4000903	25
Chr5	4000903	4000904	24
Chr5	4000904	4000905	25
Chr5	4000905	4000906	27
Chr5	4000906	4000909	28
Chr5	4000909	4000911	29
Chr5	4000911	4000912	30
Chr5	4000912	4000915	29
Chr5	4000915	4000916	30
Chr5	4000916	4000924	34
Chr5	4000924	4000928	35
Chr5	4000928	4000933	33
Chr5	4000933	4000936	35
Chr5	4000936	4000939	38
Chr5	4000939	4000940	39
Chr5	4000940	4000942	38
Chr5	4000942	4000944	36
Chr5	4000944	4000945	37
Chr5	4000945	4000951	41
Chr5	4000951	4000954	39
Chr5	4000954	4000955	37
Chr5	4000955	4000957	38
Chr5	4000957	4000958	42
Chr5	4000958	4000959	41
Chr5	4000959	4000960	42
Chr5	4000960	4000962	41
Chr5	4000962	4000964	42
Chr5	4000964	4000965	44
Chr5	4000965	4000970	45
Chr5	4000970	4000978	46
Chr5	4000978	4000979	47
Chr5	4000979	4000980	48
Chr5	4000980	4000987	49
Chr5	4000987	4000988	50
Chr5	4000988	4000989	49
Chr5	4000989	4000990	47
Chr5	4000990	4000991	48
Chr5	4000991	4000993	47
Chr5	4000993	4000994	45
Chr5	4000994	4000997	44
Chr5	4000997	4000999	43
Chr5	4000999	4001000	44
Chr5	4001000	4001002	45
Chr5	4001002	4001003	46
Chr5	4001003	4001005	47
Chr5	4001005	4001006	46
Chr5	4001006	4001007	44
Chr5	4001007	4001012	43
Chr5	4001012	4001016	42
Chr5	4001016	4001017	41
Chr5	4001017	4001019	37
Chr5	4001019	4001022	38
Chr5	4001022	4001024	37
Chr5	4001024	4001025	40
Chr5	4001025	4001027	43
Chr5	4001027	4001029	44
Chr5	4001029	4001030	45
Chr5	4001030	4001032	46
Chr5	4001032	4001033	45
Chr5	4001033	4001034	43
Chr5	4001034	4001037	37
Chr5	4001037	4001038	34
Chr5	4001038	4001039	35
Chr5	4001039	4001040	37
Chr5	4001040	4001045	36
Chr5	4001045	4001046	35
Chr5	4001046	4001053	32
Chr5	4001053	4001056	34
Chr5	4001056	4001057	33
Chr5	4001057	4001058	32
Chr5	4001058	4001059	28
Chr5	4001059	4001060	29
Chr5	4001060	4001063	28
Chr5	4001063	4001065	27
Chr5	4001065	4001066	28
Chr5	4001066	4001071	27
Chr5	4001071	4001076	26
Chr5	4001076	4001079	25
Chr5	4001079	4001080	24
Chr5	4001080	4001083	23
Chr5	4001083	4001087	22
Chr5	4001087	4001088	2
Chr5	4001088	4001107	1
Chr5	4001107	4001137	2
Chr5	4001137	4001153	3
Chr5	4001153	4001190	4
Chr5	4001190	4001208	3
Chr5	4001208	4001238	2
Chr5	4001238	4001254	1
Chr5	4001270	4001272	1
Chr5	4001272	4001274	22
Chr5	4001274	4001276	25
Chr5	4001276	4001282	28
Chr5	4001282	4001284	29
Chr5	4001284	4001285	30
Chr5	4001285	4001286	29
Chr5	4001286	4001288	28
Chr5	4001288	4001289	27
Chr5	4001289	4001290	26
Chr5	4001290	4001297	27
Chr5	4001297	4001301	28
Chr5	4001301	4001304	30
Chr5	4001304	4001305	31
Chr5	4001305	4001306	30
Chr5	4001306	4001307	31
Chr5	4001307	4001310	32
Chr5	4001310	4001311	33
Chr5	4001311	4001313	36
Chr5	4001313	4001315	37
Chr5	4001315	4001316	35
Chr5	4001316	4001319	34
Chr5	4001415	4001416	4
Chr5	4001416	4001417	5
Chr5	4001417	4001420	39
Chr5	4001420	4001423	41
Chr5	4001423	4001426	39
[truncated: 7,014 more rows]
