# Supplementary material for: SEQing: web-based visualization of iCLIP and RNA-seq data in an interactive python framework
Source: BMC Bioinformatics. 2020 Mar 18;21:113. doi: 10.1186/s12859-020-3434-9 (PMC7079501; doi:10.1186/s12859-020-3434-9)
Supplement: Supplementary file 1 — Additional file 1 Source code and sample data for SEQing. The Python code and samples of Arabidopsis thaliana iCLIP (GSE99427) and RNA-seq (GSE99615) data used to start the sample dataset dashboard. [file 12859_2020_3434_MOESM1_ESM.zip › SEQing-master/example_set/Col2_LL36.bedgraph]

Chr1	4612207	4612219	1
Chr1	4612219	4612249	2
Chr1	4612249	4612267	3
Chr1	4612267	4612275	5
Chr1	4612275	4612279	7
Chr1	4612279	4612280	8
Chr1	4612280	4612285	9
Chr1	4612285	4612290	11
Chr1	4612290	4612294	12
Chr1	4612294	4612295	13
Chr1	4612295	4612300	14
Chr1	4612300	4612301	15
Chr1	4612301	4612302	16
Chr1	4612302	4612303	15
Chr1	4612303	4612312	16
Chr1	4612312	4612313	17
Chr1	4612313	4612320	18
Chr1	4612320	4612321	17
Chr1	4612321	4612325	18
Chr1	4612325	4612327	19
Chr1	4612327	4612335	21
Chr1	4612335	4612338	22
Chr1	4612338	4612341	23
Chr1	4612341	4612342	24
Chr1	4612342	4612343	25
Chr1	4612343	4612345	26
Chr1	4612345	4612350	27
Chr1	4612350	4612351	26
Chr1	4612351	4612354	27
Chr1	4612354	4612356	28
Chr1	4612356	4612358	29
Chr1	4612358	4612360	30
Chr1	4612360	4612362	31
Chr1	4612362	4612363	32
Chr1	4612363	4612365	30
Chr1	4612365	4612367	31
Chr1	4612367	4612369	33
Chr1	4612369	4612370	37
Chr1	4612370	4612372	38
Chr1	4612372	4612376	39
Chr1	4612376	4612380	37
Chr1	4612380	4612385	36
Chr1	4612385	4612386	37
Chr1	4612386	4612389	36
Chr1	4612389	4612390	37
Chr1	4612390	4612391	42
Chr1	4612391	4612394	43
Chr1	4612394	4612395	44
Chr1	4612395	4612397	42
Chr1	4612397	4612399	44
Chr1	4612399	4612406	45
Chr1	4612406	4612408	46
Chr1	4612408	4612410	47
Chr1	4612410	4612411	50
Chr1	4612411	4612414	51
Chr1	4612414	4612418	50
Chr1	4612418	4612420	53
Chr1	4612420	4612422	55
Chr1	4612422	4612424	54
Chr1	4612424	4612426	55
Chr1	4612426	4612428	54
Chr1	4612428	4612432	52
Chr1	4612432	4612434	53
Chr1	4612434	4612435	54
Chr1	4612435	4612440	57
Chr1	4612440	4612442	58
Chr1	4612442	4612447	60
Chr1	4612447	4612451	61
Chr1	4612451	4612452	62
Chr1	4612452	4612454	65
Chr1	4612454	4612455	66
Chr1	4612455	4612457	65
Chr1	4612457	4612458	64
Chr1	4612458	4612459	67
Chr1	4612459	4612460	66
Chr1	4612460	4612461	67
Chr1	4612461	4612466	66
Chr1	4612466	4612467	65
Chr1	4612467	4612468	66
Chr1	4612468	4612469	64
Chr1	4612469	4612470	63
Chr1	4612470	4612471	59
Chr1	4612471	4612473	58
Chr1	4612473	4612474	57
Chr1	4612474	4612479	58
Chr1	4612479	4612483	59
Chr1	4612483	4612486	60
Chr1	4612486	4612487	59
Chr1	4612487	4612490	58
Chr1	4612490	4612491	57
Chr1	4612491	4612492	52
Chr1	4612492	4612495	49
Chr1	4612495	4612496	48
Chr1	4612496	4612499	47
Chr1	4612499	4612500	46
Chr1	4612500	4612501	44
Chr1	4612501	4612504	43
Chr1	4612504	4612505	44
Chr1	4612505	4612509	43
Chr1	4612509	4612511	42
Chr1	4612511	4612512	40
Chr1	4612512	4612514	39
Chr1	4612514	4612516	38
Chr1	4612516	4612517	37
Chr1	4612517	4612519	39
Chr1	4612519	4612521	36
Chr1	4612521	4612522	35
Chr1	4612522	4612524	36
Chr1	4612524	4612532	35
Chr1	4612532	4612533	34
Chr1	4612533	4612536	33
Chr1	4612536	4612538	30
Chr1	4612538	4612540	29
Chr1	4612540	4612541	28
Chr1	4612541	4612543	27
Chr1	4612543	4612544	25
Chr1	4612544	4612545	24
Chr1	4612545	4612547	23
Chr1	4612547	4612548	22
Chr1	4612548	4612552	21
Chr1	4612552	4612554	19
Chr1	4612554	4612555	22
Chr1	4612555	4612557	21
Chr1	4612557	4612559	22
Chr1	4612559	4612560	19
Chr1	4612560	4612561	20
Chr1	4612561	4612562	19
Chr1	4612562	4612564	18
Chr1	4612564	4612568	19
Chr1	4612568	4612571	18
Chr1	4612571	4612572	8
Chr1	4612572	4612576	7
Chr1	4612576	4612581	8
Chr1	4612581	4612584	9
Chr1	4612584	4612588	10
Chr1	4612588	4612599	11
Chr1	4612599	4612600	12
Chr1	4612600	4612603	14
Chr1	4612603	4612604	13
Chr1	4612604	4612605	14
Chr1	4612605	4612609	13
Chr1	4612609	4612610	14
Chr1	4612610	4612619	15
Chr1	4612619	4612624	16
Chr1	4612624	4612627	17
Chr1	4612627	4612628	18
Chr1	4612628	4612642	17
Chr1	4612642	4612643	18
Chr1	4612643	4612648	19
Chr1	4612648	4612661	21
Chr1	4612661	4612662	22
Chr1	4612662	4612665	23
Chr1	4612665	4612666	22
Chr1	4612666	4612672	35
Chr1	4612672	4612675	34
Chr1	4612675	4612677	33
Chr1	4612677	4612678	34
Chr1	4612678	4612679	35
Chr1	4612679	4612682	34
Chr1	4612682	4612685	33
Chr1	4612685	4612689	32
Chr1	4612689	4612700	31
Chr1	4612700	4612701	30
Chr1	4612701	4612705	28
Chr1	4612705	4612710	26
Chr1	4612710	4612711	25
Chr1	4612711	4612713	24
Chr1	4612713	4612720	21
Chr1	4612720	4612724	20
Chr1	4612724	4612725	22
Chr1	4612725	4612726	21
Chr1	4612726	4612728	22
Chr1	4612728	4612731	21
Chr1	4612731	4612737	20
Chr1	4612737	4612743	21
Chr1	4612743	4612744	20
Chr1	4612744	4612749	19
Chr1	4612749	4612750	18
Chr1	4612750	4612752	16
Chr1	4612752	4612753	17
Chr1	4612753	4612754	16
Chr1	4612754	4612755	17
Chr1	4612755	4612756	18
Chr1	4612756	4612757	16
Chr1	4612757	4612762	21
Chr1	4612762	4612763	20
Chr1	4612763	4612766	19
Chr1	4612766	4612776	20
Chr1	4612776	4612777	22
Chr1	4612777	4612778	23
Chr1	4612778	4612779	20
Chr1	4612779	4612780	22
Chr1	4612780	4612781	23
Chr1	4612781	4612787	26
Chr1	4612787	4612788	28
Chr1	4612788	4612790	31
Chr1	4612790	4612791	32
Chr1	4612791	4612796	38
Chr1	4612796	4612805	39
Chr1	4612805	4612807	40
Chr1	4612807	4612813	41
Chr1	4612813	4612819	42
Chr1	4612819	4612821	45
Chr1	4612821	4612822	46
Chr1	4612822	4612823	47
Chr1	4612823	4612825	48
Chr1	4612825	4612827	47
Chr1	4612827	4612829	46
Chr1	4612829	4612830	47
Chr1	4612830	4612831	48
Chr1	4612831	4612832	53
Chr1	4612832	4612833	54
Chr1	4612833	4612835	57
Chr1	4612835	4612836	58
Chr1	4612836	4612838	59
Chr1	4612838	4612840	58
Chr1	4612840	4612842	60
Chr1	4612842	4612843	62
Chr1	4612843	4612845	64
Chr1	4612845	4612846	67
Chr1	4612846	4612847	72
Chr1	4612847	4612848	75
Chr1	4612848	4612849	76
Chr1	4612849	4612851	77
Chr1	4612851	4612852	79
Chr1	4612852	4612853	84
Chr1	4612853	4612855	91
Chr1	4612855	4612856	92
Chr1	4612856	4612857	93
Chr1	4612857	4612858	95
Chr1	4612858	4612859	92
Chr1	4612859	4612860	93
Chr1	4612860	4612861	94
Chr1	4612861	4612862	95
Chr1	4612862	4612865	96
Chr1	4612865	4612867	98
Chr1	4612867	4612873	97
Chr1	4612873	4612874	98
Chr1	4612874	4612876	99
Chr1	4612876	4612879	100
Chr1	4612879	4612880	102
Chr1	4612880	4612881	100
Chr1	4612881	4612883	99
Chr1	4612883	4612884	103
Chr1	4612884	4612886	105
Chr1	4612886	4612887	112
Chr1	4612887	4612888	114
Chr1	4612888	4612889	117
Chr1	4612889	4612890	115
Chr1	4612890	4612891	117
Chr1	4612891	4612892	115
Chr1	4612892	4612893	111
Chr1	4612893	4612895	113
Chr1	4612895	4612896	115
Chr1	4612896	4612897	116
Chr1	4612897	4612898	115
Chr1	4612898	4612899	117
Chr1	4612899	4612908	118
Chr1	4612908	4612911	120
Chr1	4612911	4612912	121
Chr1	4612912	4612914	124
Chr1	4612914	4612915	128
Chr1	4612915	4612916	130
Chr1	4612916	4612920	134
Chr1	4612920	4612922	131
Chr1	4612922	4612923	130
Chr1	4612923	4612925	131
Chr1	4612925	4612926	134
Chr1	4612926	4612927	132
Chr1	4612927	4612928	136
Chr1	4612928	4612929	137
Chr1	4612929	4612930	138
Chr1	4612930	4612931	141
Chr1	4612931	4612932	144
Chr1	4612932	4612933	142
Chr1	4612933	4612934	148
Chr1	4612934	4612935	149
Chr1	4612935	4612936	151
Chr1	4612936	4612937	153
Chr1	4612937	4612938	156
Chr1	4612938	4612939	158
Chr1	4612939	4612940	165
Chr1	4612940	4612941	166
Chr1	4612941	4612942	169
Chr1	4612942	4612943	170
Chr1	4612943	4612944	169
Chr1	4612944	4612945	168
Chr1	4612945	4612946	170
Chr1	4612946	4612947	168
Chr1	4612947	4612949	163
Chr1	4612949	4612950	164
Chr1	4612950	4612951	163
Chr1	4612951	4612952	162
Chr1	4612952	4612953	160
Chr1	4612953	4612954	157
Chr1	4612954	4612956	149
Chr1	4612956	4612957	156
Chr1	4612957	4612958	157
Chr1	4612958	4612959	154
Chr1	4612959	4612960	152
Chr1	4612960	4612961	153
Chr1	4612961	4612962	152
Chr1	4612962	4612963	154
Chr1	4612963	4612964	153
Chr1	4612964	4612965	154
Chr1	4612965	4612966	155
Chr1	4612966	4612967	154
Chr1	4612967	4612968	157
Chr1	4612968	4612969	156
Chr1	4612969	4612972	161
Chr1	4612972	4612973	162
Chr1	4612973	4612974	165
Chr1	4612974	4612977	166
Chr1	4612977	4612978	165
Chr1	4612978	4612980	164
Chr1	4612980	4612982	173
Chr1	4612982	4612983	175
Chr1	4612983	4612984	174
Chr1	4612984	4612985	171
Chr1	4612985	4612987	168
Chr1	4612987	4612988	165
Chr1	4612988	4612989	167
Chr1	4612989	4612990	175
Chr1	4612990	4612991	177
Chr1	4612991	4612992	176
Chr1	4612992	4612993	178
Chr1	4612993	4612995	179
Chr1	4612995	4612996	182
Chr1	4612996	4612997	181
Chr1	4612997	4612998	184
Chr1	4612998	4612999	185
Chr1	4612999	4613000	182
Chr1	4613000	4613002	181
Chr1	4613002	4613004	182
Chr1	4613004	4613006	183
Chr1	4613006	4613007	185
Chr1	4613007	4613008	187
Chr1	4613008	4613009	192
Chr1	4613009	4613010	197
Chr1	4613010	4613011	198
Chr1	4613011	4613012	199
Chr1	4613012	4613013	200
Chr1	4613013	4613015	198
Chr1	4613015	4613017	194
Chr1	4613017	4613022	193
Chr1	4613022	4613023	198
Chr1	4613023	4613024	203
Chr1	4613024	4613025	204
Chr1	4613025	4613026	203
Chr1	4613026	4613027	204
Chr1	4613027	4613028	208
Chr1	4613028	4613029	209
Chr1	26293641	26293647	1
Chr1	26293647	26293652	3
Chr1	26293652	26293661	4
Chr1	26293661	26293663	7
Chr1	26293663	26293664	9
Chr1	26293664	26293670	10
Chr1	26293670	26293678	11
Chr1	26293678	26293679	12
Chr1	26293679	26293681	14
Chr1	26293681	26293682	26
Chr1	26293682	26293684	31
Chr1	26293684	26293686	32
Chr1	26293686	26293687	41
Chr1	26293687	26293692	45
Chr1	26293692	26293693	46
Chr1	26293693	26293695	48
Chr1	26293695	26293697	49
Chr1	26293697	26293701	50
Chr1	26293701	26293702	49
Chr1	26293702	26293705	50
Chr1	26293705	26293706	53
Chr1	26293706	26293707	54
Chr1	26293707	26293708	56
Chr1	26293708	26293709	62
Chr1	26293709	26293710	66
Chr1	26293710	26293711	74
Chr1	26293711	26293712	75
Chr1	26293712	26293713	76
Chr1	26293713	26293715	77
Chr1	26293715	26293719	79
Chr1	26293719	26293721	80
Chr1	26293721	26293722	81
Chr1	26293722	26293723	96
Chr1	26293723	26293724	105
Chr1	26293724	26293725	110
Chr1	26293725	26293726	121
Chr1	26293726	26293727	124
Chr1	26293727	26293728	132
Chr1	26293728	26293729	136
Chr1	26293729	26293731	139
Chr1	26293731	26293733	147
Chr1	26293733	26293734	154
Chr1	26293734	26293735	155
Chr1	26293735	26293736	157
Chr1	26293736	26293737	160
Chr1	26293737	26293738	164
Chr1	26293738	26293740	166
Chr1	26293740	26293742	167
Chr1	26293742	26293743	168
Chr1	26293743	26293744	169
Chr1	26293744	26293745	171
Chr1	26293745	26293747	170
Chr1	26293747	26293748	174
Chr1	26293748	26293749	192
Chr1	26293749	26293750	229
Chr1	26293750	26293751	242
Chr1	26293751	26293753	252
Chr1	26293753	26293754	250
Chr1	26293754	26293755	251
Chr1	26293755	26293756	253
Chr1	26293756	26293757	258
Chr1	26293757	26293758	259
Chr1	26293758	26293760	265
Chr1	26293760	26293761	271
Chr1	26293761	26293762	279
Chr1	26293762	26293763	276
Chr1	26293763	26293764	279
Chr1	26293764	26293765	280
Chr1	26293765	26293767	279
Chr1	26293767	26293768	281
Chr1	26293768	26293770	285
Chr1	26293770	26293771	289
Chr1	26293771	26293772	291
Chr1	26293772	26293773	294
Chr1	26293773	26293774	298
Chr1	26293774	26293775	299
Chr1	26293775	26293776	304
Chr1	26293776	26293778	305
Chr1	26293778	26293779	312
Chr1	26293779	26293780	311
Chr1	26293780	26293781	309
Chr1	26293781	26293782	310
Chr1	26293782	26293783	304
Chr1	26293783	26293784	301
Chr1	26293784	26293785	302
Chr1	26293785	26293786	307
Chr1	26293786	26293787	309
Chr1	26293787	26293788	303
Chr1	26293788	26293789	300
Chr1	26293789	26293791	301
Chr1	26293791	26293792	302
Chr1	26293792	26293793	301
Chr1	26293793	26293794	304
Chr1	26293794	26293795	310
Chr1	26293795	26293796	326
Chr1	26293796	26293797	325
Chr1	26293797	26293798	332
Chr1	26293798	26293799	333
Chr1	26293799	26293802	340
Chr1	26293802	26293803	353
Chr1	26293803	26293804	356
Chr1	26293804	26293805	363
Chr1	26293805	26293806	378
Chr1	26293806	26293807	386
Chr1	26293807	26293808	390
Chr1	26293808	26293811	391
Chr1	26293811	26293812	389
Chr1	26293812	26293813	395
Chr1	26293813	26293814	415
Chr1	26293814	26293815	418
Chr1	26293815	26293816	419
Chr1	26293816	26293819	423
Chr1	26293819	26293820	427
Chr1	26293820	26293821	443
Chr1	26293821	26293822	444
Chr1	26293822	26293823	455
Chr1	26293823	26293824	446
Chr1	26293824	26293825	442
Chr1	26293825	26293826	437
Chr1	26293826	26293827	427
Chr1	26293827	26293828	433
Chr1	26293828	26293829	429
Chr1	26293829	26293830	434
Chr1	26293830	26293831	432
Chr1	26293831	26293832	440
Chr1	26293832	26293833	432
Chr1	26293833	26293834	434
Chr1	26293834	26293836	441
Chr1	26293836	26293837	438
Chr1	26293837	26293838	435
Chr1	26293838	26293839	438
Chr1	26293839	26293840	437
Chr1	26293840	26293841	438
Chr1	26293841	26293842	439
Chr1	26293842	26293843	438
Chr1	26293843	26293844	436
Chr1	26293844	26293845	443
Chr1	26293845	26293846	445
Chr1	26293846	26293847	457
Chr1	26293847	26293848	464
Chr1	26293848	26293849	463
Chr1	26293849	26293850	450
Chr1	26293850	26293851	417
Chr1	26293851	26293852	406
Chr1	26293852	26293853	434
Chr1	26293853	26293854	441
Chr1	26293854	26293855	451
Chr1	26293855	26293856	450
Chr1	26293856	26293857	449
Chr1	26293857	26293858	458
Chr1	26293858	26293859	460
Chr1	26293859	26293860	453
Chr1	26293860	26293861	459
Chr1	26293861	26293862	456
Chr1	26293862	26293864	458
Chr1	26293864	26293867	456
Chr1	26293867	26293868	460
Chr1	26293868	26293869	463
Chr1	26293869	26293870	458
Chr1	26293870	26293871	462
Chr1	26293871	26293874	467
Chr1	26293874	26293875	464
Chr1	26293875	26293876	463
Chr1	26293876	26293877	460
Chr1	26293877	26293878	467
Chr1	26293878	26293879	466
Chr1	26293879	26293881	458
Chr1	26293881	26293882	460
Chr1	26293882	26293883	464
Chr1	26293883	26293884	462
Chr1	26293884	26293885	460
Chr1	26293885	26293886	463
Chr1	26293886	26293889	458
Chr1	26293889	26293890	466
Chr1	26293890	26293891	465
Chr1	26293891	26293892	467
Chr1	26293892	26293893	466
Chr1	26293893	26293894	468
Chr1	26293894	26293895	462
Chr1	26293895	26293896	458
Chr1	26293896	26293897	443
Chr1	26293897	26293898	449
Chr1	26293898	26293899	446
Chr1	26293899	26293900	450
Chr1	26293900	26293901	444
Chr1	26293901	26293902	446
Chr1	26293902	26293903	448
Chr1	26293903	26293904	437
Chr1	26293904	26293905	439
Chr1	26293905	26293906	448
Chr1	26293906	26293907	454
Chr1	26293907	26293908	457
Chr1	26293908	26293909	462
Chr1	26293909	26293910	466
Chr1	26293910	26293912	464
Chr1	26293912	26293913	466
Chr1	26293913	26293914	460
Chr1	26293914	26293915	442
Chr1	26293915	26293916	441
Chr1	26293916	26293917	448
Chr1	26293917	26293918	443
Chr1	26293918	26293919	448
Chr1	26293919	26293920	449
Chr1	26293920	26293921	446
Chr1	26293921	26293922	432
Chr1	26293922	26293923	437
Chr1	26293923	26293924	426
Chr1	26293924	26293925	430
Chr1	26293925	26293926	424
Chr1	26293926	26293927	425
Chr1	26293927	26293928	423
Chr1	26293928	26293929	418
Chr1	26293929	26293930	415
Chr1	26293930	26293932	411
Chr1	26293932	26293934	402
Chr1	26293934	26293935	400
Chr1	26293935	26293939	389
Chr1	26293939	26293940	384
Chr1	26293940	26293941	393
Chr1	26293941	26293942	397
Chr1	26293942	26293943	395
Chr1	26293943	26293944	396
Chr1	26293944	26293945	397
Chr1	26293945	26293946	386
Chr1	26293946	26293947	381
Chr1	26293947	26293948	368
Chr1	26293948	26293949	362
Chr1	26293949	26293950	364
Chr1	26293950	26293951	370
Chr1	26293951	26293952	399
Chr1	26293952	26293953	447
Chr1	26293953	26293954	418
Chr1	26293954	26293955	431
Chr1	26293955	26293956	440
Chr1	26293956	26293957	453
Chr1	26293957	26293958	459
Chr1	26293958	26293959	447
Chr1	26293959	26293960	449
Chr1	26293960	26293961	452
Chr1	26293961	26293962	445
Chr1	26293962	26293963	453
Chr1	26293963	26293964	444
Chr1	26293964	26293965	446
Chr1	26293965	26293966	445
Chr1	26293966	26293967	468
Chr1	26293967	26293968	474
Chr1	26293968	26293969	472
Chr1	26293969	26293970	470
Chr1	26293970	26293971	472
Chr1	26293971	26293972	469
Chr1	26293972	26293973	464
Chr1	26293973	26293974	468
Chr1	26293974	26293976	469
Chr1	26293976	26293977	470
Chr1	26293977	26293978	479
Chr1	26293978	26293979	476
Chr1	26293979	26293980	480
Chr1	26293980	26293981	492
Chr1	26293981	26293982	491
Chr1	26293982	26293983	488
Chr1	26293983	26293984	493
Chr1	26293984	26293985	494
Chr1	26293985	26293987	495
Chr1	26293987	26293988	509
Chr1	26293988	26293989	517
Chr1	26293989	26293990	527
Chr1	26293990	26293991	524
Chr1	26293991	26293992	527
Chr1	26293992	26293993	526
Chr1	26293993	26293994	529
Chr1	26293994	26293995	532
Chr1	26293995	26293996	533
Chr1	26293996	26293997	537
Chr1	26293997	26293998	543
Chr1	26293998	26293999	546
Chr1	26293999	26294000	565
Chr1	26294000	26294001	562
Chr1	26294001	26294002	563
Chr1	26294002	26294003	568
Chr1	26294003	26294005	567
Chr1	26294005	26294006	564
Chr1	26294006	26294007	565
Chr1	26294007	26294008	546
Chr1	26294008	26294009	536
Chr1	26294009	26294010	528
Chr1	26294010	26294011	523
Chr1	26294011	26294012	518
Chr1	26294012	26294013	516
Chr1	26294013	26294014	534
Chr1	26294014	26294015	543
Chr1	26294015	26294016	547
Chr1	26294016	26294017	549
Chr1	26294017	26294019	545
Chr1	26294019	26294020	546
Chr1	26294020	26294021	559
Chr1	26294021	26294023	557
Chr1	26294023	26294024	553
Chr1	26294024	26294025	555
Chr1	26294025	26294026	548
Chr1	26294026	26294027	553
Chr1	26294027	26294028	555
Chr1	26294028	26294030	552
Chr1	26294030	26294031	551
Chr1	26294031	26294033	547
Chr1	26294033	26294034	553
Chr1	26294034	26294035	558
Chr1	26294035	26294036	559
Chr1	26294036	26294037	557
Chr1	26294037	26294038	559
Chr1	26294038	26294039	560
Chr1	26294039	26294040	559
Chr1	26294040	26294041	560
Chr1	26294041	26294042	563
Chr1	26294042	26294043	565
Chr1	26294043	26294044	578
Chr1	26294044	26294045	592
Chr1	26294045	26294046	589
Chr1	26294046	26294047	599
Chr1	26294047	26294048	614
Chr1	26294048	26294049	633
Chr1	26294049	26294050	635
Chr1	26294050	26294051	640
Chr1	26294051	26294052	647
Chr1	26294052	26294053	622
Chr1	26294053	26294054	573
Chr1	26294054	26294055	569
Chr1	26294055	26294056	551
Chr1	26294056	26294057	536
Chr1	26294057	26294058	527
Chr1	26294058	26294059	523
Chr1	26294059	26294060	527
Chr1	26294060	26294061	532
Chr1	26294061	26294062	537
Chr1	26294062	26294063	541
Chr1	26294063	26294065	542
Chr1	26294065	26294066	544
Chr1	26294066	26294067	551
Chr1	26294067	26294068	532
Chr1	26294068	26294069	528
Chr1	26294069	26294070	543
Chr1	26294070	26294071	544
Chr1	26294071	26294072	542
Chr1	26294072	26294073	543
Chr1	26294073	26294074	557
Chr1	26294074	26294075	551
Chr1	26294075	26294076	550
Chr1	26294076	26294077	563
Chr1	26294077	26294078	565
Chr1	26294078	26294079	572
Chr1	26294079	26294080	566
Chr1	26294080	26294081	564
Chr1	26294081	26294082	554
Chr1	26294082	26294083	564
Chr1	26294083	26294084	565
Chr1	26294084	26294086	558
Chr1	26294086	26294088	555
Chr1	26294088	26294089	542
Chr1	26294089	26294090	539
Chr1	26294090	26294091	528
Chr1	26294091	26294092	524
Chr1	26294092	26294093	521
Chr1	26294093	26294094	531
Chr1	26294094	26294095	528
Chr1	26294095	26294096	529
Chr1	26294096	26294097	533
Chr1	26294097	26294098	524
Chr1	26294098	26294100	526
Chr1	26294100	26294101	514
Chr1	26294101	26294102	511
Chr1	26294102	26294103	514
Chr1	26294103	26294104	508
Chr1	26294104	26294105	504
Chr1	26294105	26294106	502
Chr1	26294106	26294107	499
Chr1	26294107	26294108	488
Chr1	26294108	26294109	485
Chr1	26294109	26294110	483
Chr1	26294110	26294111	489
Chr1	26294111	26294112	488
Chr1	26294112	26294113	496
Chr1	26294113	26294114	515
Chr1	26294114	26294115	501
Chr1	26294115	26294116	512
Chr1	26294116	26294117	513
Chr1	26294117	26294118	512
Chr1	26294118	26294119	513
Chr1	26294119	26294120	520
Chr1	26294120	26294121	518
Chr1	26294121	26294122	505
Chr1	26294122	26294123	506
Chr1	26294123	26294124	525
Chr1	26294124	26294125	526
Chr1	26294125	26294126	524
Chr1	26294126	26294127	532
Chr1	26294127	26294128	535
Chr1	26294128	26294129	533
Chr1	26294129	26294131	534
Chr1	26294131	26294132	535
Chr1	26294132	26294134	537
Chr1	26294134	26294135	541
Chr1	26294135	26294136	538
Chr1	26294136	26294137	534
Chr1	26294137	26294138	539
Chr1	26294138	26294139	537
Chr1	26294139	26294140	538
Chr1	26294140	26294141	543
Chr1	26294141	26294142	549
Chr1	26294142	26294143	542
Chr1	26294143	26294144	537
Chr1	26294144	26294145	529
Chr1	26294145	26294146	515
Chr1	26294146	26294147	514
Chr1	26294147	26294148	503
Chr1	26294148	26294149	493
Chr1	26294149	26294150	482
Chr1	26294150	26294151	487
Chr1	26294151	26294152	481
Chr1	26294152	26294153	463
Chr1	26294153	26294155	456
Chr1	26294155	26294156	457
Chr1	26294156	26294157	467
Chr1	26294157	26294158	470
Chr1	26294158	26294159	474
Chr1	26294159	26294160	478
Chr1	26294160	26294161	472
Chr1	26294161	26294162	469
Chr1	26294162	26294163	459
Chr1	26294163	26294164	456
Chr1	26294164	26294165	452
Chr1	26294165	26294166	458
Chr1	26294166	26294167	464
Chr1	26294167	26294168	489
Chr1	26294168	26294170	488
Chr1	26294170	26294171	466
Chr1	26294171	26294172	470
Chr1	26294172	26294173	484
Chr1	26294173	26294174	486
Chr1	26294174	26294175	490
Chr1	26294175	26294177	493
Chr1	26294177	26294178	480
Chr1	26294178	26294179	484
Chr1	26294179	26294180	468
Chr1	26294180	26294181	467
Chr1	26294181	26294182	464
Chr1	26294182	26294183	465
Chr1	26294183	26294184	463
Chr1	26294184	26294185	465
Chr1	26294185	26294186	462
Chr1	26294186	26294188	459
Chr1	26294188	26294189	458
Chr1	26294189	26294190	461
Chr1	26294190	26294191	459
Chr1	26294191	26294192	458
Chr1	26294192	26294194	459
Chr1	26294194	26294196	457
Chr1	26294196	26294197	454
Chr1	26294197	26294199	456
Chr1	26294199	26294200	454
Chr1	26294200	26294201	459
Chr1	26294201	26294202	450
Chr1	26294202	26294203	453
Chr1	26294203	26294204	466
Chr1	26294204	26294205	468
Chr1	26294205	26294206	472
Chr1	26294206	26294207	477
Chr1	26294207	26294208	487
Chr1	26294208	26294209	488
Chr1	26294209	26294210	496
Chr1	26294210	26294211	503
Chr1	26294211	26294212	502
Chr1	26294212	26294213	506
Chr1	26294213	26294214	510
Chr1	26294214	26294215	495
Chr1	26294215	26294216	486
Chr1	26294216	26294217	472
Chr1	26294217	26294218	480
Chr1	26294218	26294219	495
Chr1	26294219	26294220	499
Chr1	26294220	26294221	502
Chr1	26294221	26294222	529
Chr1	26294222	26294223	536
Chr1	26294223	26294224	538
Chr1	26294224	26294225	541
Chr1	26294225	26294226	543
Chr1	26294226	26294227	553
Chr1	26294227	26294228	549
Chr1	26294228	26294229	546
Chr1	26294229	26294230	559
Chr1	26294230	26294231	568
Chr1	26294231	26294233	571
Chr1	26294233	26294234	570
Chr1	26294234	26294235	576
Chr1	26294235	26294236	565
Chr1	26294236	26294238	570
Chr1	26294238	26294239	566
Chr1	26294239	26294241	580
Chr1	26294241	26294242	582
Chr1	26294242	26294243	576
Chr1	26294243	26294244	571
Chr1	26294244	26294245	570
Chr1	26294245	26294246	568
Chr1	26294246	26294247	577
Chr1	26294247	26294248	582
Chr1	26294248	26294249	584
Chr1	26294249	26294250	588
Chr1	26294250	26294251	580
Chr1	26294251	26294252	575
Chr1	26294252	26294253	576
Chr1	26294253	26294254	578
Chr1	26294254	26294255	580
Chr1	26294255	26294256	612
Chr1	26294256	26294257	611
Chr1	26294257	26294259	618
Chr1	26294259	26294260	630
Chr1	26294260	26294261	638
Chr1	26294261	26294262	655
Chr1	26294262	26294263	670
Chr1	26294263	26294265	673
Chr1	26294265	26294266	669
Chr1	26294266	26294267	664
Chr1	26294267	26294268	656
Chr1	26294268	26294269	620
Chr1	26294269	26294270	615
Chr1	26294270	26294271	620
Chr1	26294271	26294272	615
Chr1	26294272	26294273	609
Chr1	26294273	26294274	597
Chr1	26294274	26294275	594
Chr1	26294275	26294276	580
Chr1	26294276	26294277	577
Chr1	26294277	26294279	576
Chr1	26294279	26294280	575
Chr1	26294280	26294281	578
Chr1	26294281	26294283	580
Chr1	26294283	26294284	577
Chr1	26294284	26294285	586
Chr1	26294285	26294287	584
Chr1	26294287	26294288	585
Chr1	26294288	26294289	584
Chr1	26294289	26294290	583
Chr1	26294290	26294291	578
Chr1	26294291	26294293	575
Chr1	26294293	26294294	24
Chr1	26294294	26294295	25
Chr1	26294295	26294298	22
Chr1	26294298	26294300	19
Chr1	26294300	26294302	20
Chr1	26294302	26294303	19
Chr1	26294303	26294304	18
Chr1	26294304	26294305	16
Chr1	26294305	26294319	17
Chr1	26294319	26294322	16
Chr1	26294322	26294323	15
Chr1	26294323	26294325	14
Chr1	26294325	26294326	13
Chr1	26294326	26294327	11
Chr1	26294327	26294346	13
Chr1	26294346	26294349	14
Chr1	26294349	26294351	15
Chr1	26294351	26294356	14
Chr1	26294356	26294358	13
Chr1	26294358	26294363	11
Chr1	26294363	26294368	13
Chr1	26294368	26294371	12
Chr1	26294371	26294378	13
Chr1	26294378	26294379	14
Chr1	26294379	26294380	19
Chr1	26294380	26294381	570
Chr1	26294381	26294382	572
Chr1	26294382	26294383	573
Chr1	26294383	26294384	597
Chr1	26294384	26294385	598
Chr1	26294385	26294386	609
Chr1	26294386	26294387	615
Chr1	26294387	26294388	614
Chr1	26294388	26294389	613
Chr1	26294389	26294390	618
Chr1	26294390	26294391	663
Chr1	26294391	26294393	648
Chr1	26294393	26294394	649
Chr1	26294394	26294395	643
Chr1	26294395	26294397	634
Chr1	26294397	26294398	641
Chr1	26294398	26294399	637
Chr1	26294399	26294400	636
Chr1	26294400	26294401	650
Chr1	26294401	26294402	652
Chr1	26294402	26294403	656
Chr1	26294403	26294404	663
Chr1	26294404	26294405	666
Chr1	26294405	26294406	678
Chr1	26294406	26294407	672
Chr1	26294407	26294408	667
Chr1	26294408	26294409	655
Chr1	26294409	26294410	627
Chr1	26294410	26294411	625
Chr1	26294411	26294412	624
Chr1	26294412	26294413	614
Chr1	26294413	26294414	627
Chr1	26294414	26294415	619
Chr1	26294415	26294416	616
Chr1	26294416	26294417	619
Chr1	26294417	26294418	605
Chr1	26294418	26294419	593
Chr1	26294419	26294420	596
Chr1	26294420	26294421	604
Chr1	26294421	26294422	605
Chr1	26294422	26294423	607
Chr1	26294423	26294424	620
Chr1	26294424	26294427	619
Chr1	26294427	26294428	603
Chr1	26294428	26294429	614
Chr1	26294429	26294430	607
Chr1	26294430	26294431	605
Chr1	26294431	26294432	612
Chr1	26294432	26294433	618
Chr1	26294433	26294434	619
Chr1	26294434	26294435	614
Chr1	26294435	26294436	608
Chr1	26294436	26294437	605
Chr1	26294437	26294438	599
Chr1	26294438	26294439	597
Chr1	26294439	26294440	607
Chr1	26294440	26294441	602
Chr1	26294441	26294442	600
Chr1	26294442	26294443	603
Chr1	26294443	26294444	576
Chr1	26294444	26294445	587
Chr1	26294445	26294446	584
Chr1	26294446	26294447	604
Chr1	26294447	26294448	588
Chr1	26294448	26294449	574
Chr1	26294449	26294450	563
Chr1	26294450	26294451	546
Chr1	26294451	26294453	544
Chr1	26294453	26294454	547
Chr1	26294454	26294455	543
Chr1	26294455	26294456	545
Chr1	26294456	26294457	544
Chr1	26294457	26294458	542
Chr1	26294458	26294459	539
Chr1	26294459	26294460	542
Chr1	26294460	26294461	554
Chr1	26294461	26294462	575
Chr1	26294462	26294463	579
Chr1	26294463	26294464	576
Chr1	26294464	26294465	578
Chr1	26294465	26294466	582
Chr1	26294466	26294467	587
Chr1	26294467	26294468	586
Chr1	26294468	26294469	584
Chr1	26294469	26294470	582
Chr1	26294470	26294471	580
Chr1	26294471	26294472	581
Chr1	26294472	26294473	571
Chr1	26294473	26294475	574
Chr1	26294475	26294476	573
Chr1	26294476	26294477	571
Chr1	26294477	26294478	8
Chr1	26294478	26294479	6
Chr1	26294479	26294480	5
Chr1	26294480	26294485	4
Chr1	26294485	26294493	3
Chr1	26294493	26294502	4
Chr1	26294502	26294510	3
Chr1	26294510	26294528	4
Chr1	26294528	26294553	5
Chr1	26294553	26294561	6
Chr1	26294561	26294564	5
Chr1	26294564	26294574	6
Chr1	26294574	26294578	7
Chr1	26294578	26294579	14
Chr1	26294579	26294580	22
Chr1	26294580	26294581	585
Chr1	26294581	26294582	584
Chr1	26294582	26294583	588
Chr1	26294583	26294584	586
Chr1	26294584	26294585	584
Chr1	26294585	26294587	583
Chr1	26294587	26294588	558
Chr1	26294588	26294589	561
Chr1	26294589	26294590	557
Chr1	26294590	26294591	555
Chr1	26294591	26294592	556
Chr1	26294592	26294593	554
Chr1	26294593	26294594	560
Chr1	26294594	26294595	511
Chr1	26294595	26294596	516
Chr1	26294596	26294597	519
Chr1	26294597	26294598	522
Chr1	26294598	26294599	553
Chr1	26294599	26294601	557
Chr1	26294601	26294602	549
Chr1	26294602	26294603	548
Chr1	26294603	26294604	550
Chr1	26294604	26294605	538
Chr1	26294605	26294606	529
Chr1	26294606	26294607	527
Chr1	26294607	26294608	516
Chr1	26294608	26294609	508
Chr1	26294609	26294610	483
Chr1	26294610	26294611	478
Chr1	26294611	26294612	481
Chr1	26294612	26294613	493
Chr1	26294613	26294614	500
Chr1	26294614	26294615	502
Chr1	26294615	26294617	504
Chr1	26294617	26294618	491
Chr1	26294618	26294619	488
Chr1	26294619	26294620	492
Chr1	26294620	26294622	494
Chr1	26294622	26294623	495
Chr1	26294623	26294624	490
Chr1	26294624	26294625	483
Chr1	26294625	26294626	492
Chr1	26294626	26294627	488
Chr1	26294627	26294628	481
Chr1	26294628	26294629	484
Chr1	26294629	26294630	482
Chr1	26294630	26294631	483
Chr1	26294631	26294632	484
Chr1	26294632	26294633	475
Chr1	26294633	26294634	470
Chr1	26294634	26294635	481
Chr1	26294635	26294636	479
Chr1	26294636	26294637	473
Chr1	26294637	26294638	469
Chr1	26294638	26294639	466
Chr1	26294639	26294640	474
Chr1	26294640	26294642	473
Chr1	26294642	26294643	476
Chr1	26294643	26294644	477
Chr1	26294644	26294645	490
Chr1	26294645	26294646	504
Chr1	26294646	26294647	502
Chr1	26294647	26294648	503
Chr1	26294648	26294649	497
Chr1	26294649	26294650	513
Chr1	26294650	26294651	494
Chr1	26294651	26294652	492
Chr1	26294652	26294653	494
Chr1	26294653	26294654	496
Chr1	26294654	26294655	497
Chr1	26294655	26294656	498
Chr1	26294656	26294657	496
Chr1	26294657	26294658	490
Chr1	26294658	26294659	491
Chr1	26294659	26294660	496
Chr1	26294660	26294661	493
Chr1	26294661	26294662	494
Chr1	26294662	26294663	501
Chr1	26294663	26294664	533
Chr1	26294664	26294665	530
Chr1	26294665	26294667	514
Chr1	26294667	26294668	532
Chr1	26294668	26294670	531
Chr1	26294670	26294671	523
Chr1	26294671	26294672	522
Chr1	26294672	26294674	10
Chr1	26294674	26294675	8
Chr1	26294675	26294677	7
Chr1	26294677	26294679	6
Chr1	26294679	26294691	7
Chr1	26294691	26294693	8
Chr1	26294693	26294694	7
Chr1	26294694	26294696	6
Chr1	26294696	26294711	7
Chr1	26294711	26294712	6
Chr1	26294712	26294726	5
Chr1	26294726	26294728	4
Chr1	26294728	26294734	3
Chr1	26294734	26294751	2
Chr1	26294751	26294752	3
Chr1	26294752	26294753	6
Chr1	26294753	26294755	519
Chr1	26294755	26294756	522
Chr1	26294756	26294758	524
Chr1	26294758	26294759	523
Chr1	26294759	26294760	529
Chr1	26294760	26294761	524
Chr1	26294761	26294762	519
Chr1	26294762	26294763	524
Chr1	26294763	26294764	522
Chr1	26294764	26294765	521
Chr1	26294765	26294766	529
Chr1	26294766	26294767	527
Chr1	26294767	26294768	534
Chr1	26294768	26294769	547
Chr1	26294769	26294770	551
Chr1	26294770	26294771	547
Chr1	26294771	26294772	540
Chr1	26294772	26294773	541
Chr1	26294773	26294774	542
Chr1	26294774	26294775	553
Chr1	26294775	26294777	543
Chr1	26294777	26294778	544
Chr1	26294778	26294779	541
Chr1	26294779	26294780	538
Chr1	26294780	26294781	514
Chr1	26294781	26294782	517
Chr1	26294782	26294783	522
Chr1	26294783	26294784	523
Chr1	26294784	26294785	541
Chr1	26294785	26294786	535
Chr1	26294786	26294787	534
Chr1	26294787	26294788	533
Chr1	26294788	26294789	531
Chr1	26294789	26294790	530
Chr1	26294790	26294791	535
Chr1	26294791	26294792	539
Chr1	26294792	26294793	537
Chr1	26294793	26294794	535
Chr1	26294794	26294795	527
Chr1	26294795	26294796	518
Chr1	26294796	26294797	517
Chr1	26294797	26294798	522
Chr1	26294798	26294799	517
Chr1	26294799	26294801	520
Chr1	26294801	26294802	516
Chr1	26294802	26294803	511
Chr1	26294803	26294804	523
Chr1	26294804	26294805	540
Chr1	26294805	26294806	542
Chr1	26294806	26294807	540
Chr1	26294807	26294808	532
Chr1	26294808	26294809	528
Chr1	26294809	26294810	523
Chr1	26294810	26294812	528
Chr1	26294812	26294813	538
Chr1	26294813	26294814	537
Chr1	26294814	26294815	533
Chr1	26294815	26294816	540
Chr1	26294816	26294817	526
Chr1	26294817	26294818	522
Chr1	26294818	26294819	525
Chr1	26294819	26294820	532
Chr1	26294820	26294821	562
Chr1	26294821	26294822	557
Chr1	26294822	26294823	561
Chr1	26294823	26294824	582
Chr1	26294824	26294825	588
Chr1	26294825	26294826	582
Chr1	26294826	26294827	569
Chr1	26294827	26294828	554
Chr1	26294828	26294829	552
Chr1	26294829	26294830	555
Chr1	26294830	26294831	551
Chr1	26294831	26294832	523
Chr1	26294832	26294833	521
Chr1	26294833	26294834	520
Chr1	26294834	26294835	519
Chr1	26294835	26294836	510
Chr1	26294836	26294839	507
Chr1	26294839	26294840	514
Chr1	26294840	26294841	513
Chr1	26294841	26294842	516
Chr1	26294842	26294843	521
Chr1	26294843	26294844	524
Chr1	26294844	26294845	515
Chr1	26294845	26294846	483
Chr1	26294846	26294847	486
Chr1	26294847	26294849	496
Chr1	26294849	26294850	474
Chr1	26294850	26294851	481
Chr1	26294851	26294852	480
Chr1	26294852	26294853	478
Chr1	26294853	26294854	476
Chr1	26294854	26294855	475
Chr1	26294855	26294856	480
Chr1	26294856	26294857	481
Chr1	26294857	26294858	482
Chr1	26294858	26294859	489
Chr1	26294859	26294860	491
Chr1	26294860	26294861	485
Chr1	26294861	26294862	490
Chr1	26294862	26294863	499
Chr1	26294863	26294864	494
Chr1	26294864	26294865	502
Chr1	26294865	26294866	501
Chr1	26294866	26294867	497
Chr1	26294867	26294869	499
Chr1	26294869	26294870	485
Chr1	26294870	26294871	484
Chr1	26294871	26294872	486
Chr1	26294872	26294873	484
Chr1	26294873	26294874	477
Chr1	26294874	26294875	26
Chr1	26294875	26294876	12
Chr1	26294876	26294877	10
Chr1	26294877	26294879	8
Chr1	26294879	26294880	7
Chr1	26294880	26294881	6
Chr1	26294881	26294886	5
Chr1	26294886	26294900	4
Chr1	26294900	26294907	5
Chr1	26294907	26294927	6
Chr1	26294927	26294930	5
Chr1	26294930	26294932	4
Chr1	26294932	26294949	6
Chr1	26294949	26294951	7
Chr1	26294951	26294954	8
Chr1	26294954	26294955	9
Chr1	26294955	26294959	10
Chr1	26294959	26294960	11
Chr1	26294960	26294961	19
Chr1	26294961	26294962	486
Chr1	26294962	26294963	499
Chr1	26294963	26294965	506
Chr1	26294965	26294966	505
Chr1	26294966	26294968	502
Chr1	26294968	26294969	501
Chr1	26294969	26294970	496
Chr1	26294970	26294971	490
Chr1	26294971	26294972	486
Chr1	26294972	26294973	466
Chr1	26294973	26294974	495
Chr1	26294974	26294975	492
Chr1	26294975	26294976	508
Chr1	26294976	26294977	512
Chr1	26294977	26294978	520
Chr1	26294978	26294979	522
Chr1	26294979	26294980	515
Chr1	26294980	26294981	536
Chr1	26294981	26294982	539
Chr1	26294982	26294984	534
Chr1	26294984	26294985	530
Chr1	26294985	26294986	528
Chr1	26294986	26294987	534
Chr1	26294987	26294988	537
Chr1	26294988	26294989	538
Chr1	26294989	26294991	535
Chr1	26294991	26294992	526
Chr1	26294992	26294993	513
Chr1	26294993	26294994	514
Chr1	26294994	26294995	513
Chr1	26294995	26294996	526
Chr1	26294996	26294997	525
Chr1	26294997	26294998	529
Chr1	26294998	26294999	522
Chr1	26294999	26295000	531
Chr1	26295000	26295001	519
Chr1	26295001	26295003	526
Chr1	26295003	26295004	520
Chr1	26295004	26295005	526
Chr1	26295005	26295006	527
Chr1	26295006	26295007	541
Chr1	26295007	26295008	535
Chr1	26295008	26295009	499
Chr1	26295009	26295010	497
Chr1	26295010	26295011	494
Chr1	26295011	26295012	475
Chr1	26295012	26295013	464
Chr1	26295013	26295014	459
Chr1	26295014	26295015	478
Chr1	26295015	26295016	482
Chr1	26295016	26295017	488
Chr1	26295017	26295018	503
Chr1	26295018	26295019	513
Chr1	26295019	26295020	515
Chr1	26295020	26295022	519
Chr1	26295022	26295023	530
Chr1	26295023	26295024	536
Chr1	26295024	26295028	533
Chr1	26295028	26295029	541
Chr1	26295029	26295030	533
Chr1	26295030	26295031	532
Chr1	26295031	26295032	535
Chr1	26295032	26295033	536
Chr1	26295033	26295034	549
Chr1	26295034	26295035	541
Chr1	26295035	26295036	529
Chr1	26295036	26295037	527
Chr1	26295037	26295038	528
Chr1	26295038	26295039	524
Chr1	26295039	26295041	529
Chr1	26295041	26295042	527
Chr1	26295042	26295043	528
Chr1	26295043	26295045	539
Chr1	26295045	26295046	549
Chr1	26295046	26295047	545
Chr1	26295047	26295049	543
Chr1	26295049	26295050	538
Chr1	26295050	26295051	528
Chr1	26295051	26295052	531
Chr1	26295052	26295053	527
Chr1	26295053	26295054	526
Chr1	26295054	26295056	522
Chr1	26295056	26295057	519
Chr1	26295057	26295058	522
Chr1	26295058	26295060	526
Chr1	26295060	26295061	536
Chr1	26295061	26295062	530
Chr1	26295062	26295063	517
Chr1	26295063	26295064	508
Chr1	26295064	26295065	507
Chr1	26295065	26295066	514
Chr1	26295066	26295068	517
Chr1	26295068	26295069	516
Chr1	26295069	26295070	528
Chr1	26295070	26295071	525
Chr1	26295071	26295072	527
Chr1	26295072	26295073	529
Chr1	26295073	26295074	532
Chr1	26295074	26295075	506
Chr1	26295075	26295076	511
Chr1	26295076	26295077	495
Chr1	26295077	26295078	492
Chr1	26295078	26295079	484
Chr1	26295079	26295081	476
Chr1	26295081	26295082	458
Chr1	26295082	26295083	460
Chr1	26295083	26295085	461
Chr1	26295085	26295086	463
Chr1	26295086	26295087	457
Chr1	26295087	26295088	451
Chr1	26295088	26295091	448
Chr1	26295091	26295092	446
Chr1	26295092	26295093	442
Chr1	26295093	26295094	441
Chr1	26295094	26295096	437
Chr1	26295096	26295097	429
Chr1	26295097	26295098	430
Chr1	26295098	26295099	426
Chr1	26295099	26295100	424
Chr1	26295100	26295102	418
Chr1	26295102	26295103	408
Chr1	26295103	26295104	410
Chr1	26295104	26295106	411
Chr1	26295106	26295107	410
Chr1	26295107	26295108	392
Chr1	26295108	26295109	401
Chr1	26295109	26295110	406
Chr1	26295110	26295111	408
Chr1	26295111	26295112	411
Chr1	26295112	26295113	417
Chr1	26295113	26295114	411
Chr1	26295114	26295115	412
Chr1	26295115	26295117	398
Chr1	26295117	26295118	397
Chr1	26295118	26295119	383
Chr1	26295119	26295120	375
Chr1	26295120	26295121	368
Chr1	26295121	26295122	363
Chr1	26295122	26295123	371
Chr1	26295123	26295124	359
Chr1	26295124	26295125	353
Chr1	26295125	26295128	351
Chr1	26295128	26295129	344
Chr1	26295129	26295131	336
Chr1	26295131	26295132	335
Chr1	26295132	26295133	330
Chr1	26295133	26295134	329
Chr1	26295134	26295135	313
Chr1	26295135	26295136	312
Chr1	26295136	26295137	311
Chr1	26295137	26295138	312
Chr1	26295138	26295139	315
Chr1	26295139	26295140	311
Chr1	26295140	26295141	304
Chr1	26295141	26295142	302
Chr1	26295142	26295144	303
Chr1	26295144	26295145	290
Chr1	26295145	26295146	291
Chr1	26295146	26295148	279
Chr1	26295148	26295149	278
Chr1	26295149	26295151	277
Chr1	26295151	26295152	275
Chr1	26295152	26295153	271
Chr1	26295153	26295155	264
Chr1	26295155	26295156	261
Chr1	26295156	26295157	259
Chr1	26295157	26295158	253
Chr1	26295158	26295159	250
Chr1	26295159	26295160	44
Chr1	26295160	26295161	43
Chr1	26295161	26295162	31
Chr1	26295162	26295166	32
Chr1	26295166	26295170	30
Chr1	26295170	26295172	29
Chr1	26295172	26295175	27
Chr1	26295175	26295177	26
Chr1	26295177	26295182	25
Chr1	26295182	26295187	26
Chr1	26295187	26295189	14
Chr1	26295189	26295190	17
Chr1	26295190	26295193	16
Chr1	26295193	26295196	15
Chr1	26295196	26295199	13
Chr1	26295199	26295201	14
Chr1	26295201	26295204	13
Chr1	26295204	26295207	12
Chr1	26295207	26295212	13
Chr1	26295212	26295215	14
Chr1	26295215	26295216	13
Chr1	26295216	26295217	12
Chr1	26295217	26295219	11
Chr1	26295219	26295221	12
Chr1	26295221	26295230	13
Chr1	26295230	26295234	12
Chr1	26295234	26295255	11
Chr1	26295255	26295260	13
Chr1	26295260	26295261	15
Chr1	26295261	26295263	16
Chr1	26295263	26295268	18
Chr1	26295268	26295272	19
Chr1	26295272	26295274	20
Chr1	26295274	26295282	22
Chr1	26295282	26295283	23
Chr1	26295283	26295288	22
Chr1	26295288	26295290	21
Chr1	26295290	26295296	18
Chr1	26295296	26295300	19
Chr1	26295300	26295303	18
Chr1	26295303	26295306	21
Chr1	26295306	26295307	23
Chr1	26295307	26295308	22
Chr1	26295308	26295309	21
Chr1	26295309	26295311	22
Chr1	26295311	26295312	23
Chr1	26295312	26295316	22
Chr1	26295316	26295317	23
Chr1	26295317	26295320	25
Chr1	26295320	26295322	26
Chr1	26295322	26295342	25
Chr1	26295342	26295346	27
Chr1	26295346	26295351	28
Chr1	26295351	26295352	29
Chr1	26295352	26295355	30
Chr1	26295355	26295356	33
Chr1	26295356	26295358	32
Chr1	26295358	26295361	31
Chr1	26295361	26295362	30
Chr1	26295362	26295364	29
Chr1	26295364	26295366	27
Chr1	26295366	26295369	28
Chr1	26295369	26295373	27
Chr1	26295373	26295374	26
Chr1	26295374	26295375	27
Chr1	26295375	26295383	25
Chr1	26295383	26295384	24
Chr1	26295384	26295385	26
Chr1	26295385	26295388	27
Chr1	26295388	26295391	28
Chr1	26295391	26295398	30
Chr1	26295398	26295400	31
Chr1	26295400	26295401	38
Chr1	26295401	26295402	40
Chr1	26295402	26295403	41
Chr1	26295403	26295404	42
Chr1	26295404	26295405	39
Chr1	26295405	26295406	42
Chr1	26295406	26295407	43
Chr1	26295407	26295408	41
Chr1	26295408	26295409	42
Chr1	26295409	26295410	43
Chr1	26295410	26295411	42
Chr1	26295411	26295412	43
Chr1	26295412	26295415	44
Chr1	26295415	26295416	47
Chr1	26295416	26295417	49
Chr1	26295417	26295420	48
Chr1	26295420	26295421	54
Chr1	26295421	26295423	58
Chr1	26295423	26295425	60
Chr1	26295425	26295427	62
Chr1	26295427	26295429	65
Chr1	26295429	26295431	68
Chr1	26295431	26295433	71
Chr1	26295433	26295434	72
Chr1	26295434	26295436	73
Chr1	26295436	26295442	75
Chr1	26295442	26295446	74
Chr1	26295446	26295447	75
Chr1	26295447	26295448	93
Chr1	26295448	26295452	94
Chr1	26295452	26295453	95
Chr1	26295453	26295454	96
Chr1	26295454	26295455	98
Chr1	26295455	26295456	97
Chr1	26295456	26295457	94
Chr1	26295457	26295458	93
Chr1	26295458	26295459	95
Chr1	26295459	26295462	99
Chr1	26295462	26295463	98
Chr1	26295463	26295465	97
Chr1	26295465	26295467	98
Chr1	26295467	26295470	97
Chr1	26295470	26295471	96
Chr1	26295471	26295474	95
Chr1	26295474	26295475	96
Chr1	26295475	26295476	95
Chr1	26295476	26295477	98
Chr1	26295477	26295478	99
Chr1	26295478	26295479	101
Chr1	26295479	26295480	102
Chr1	26295480	26295482	104
Chr1	26295482	26295485	105
Chr1	26295485	26295486	103
Chr1	26295486	26295489	101
Chr1	26295489	26295491	99
Chr1	26295491	26295492	98
Chr1	26295492	26295494	97
Chr1	26295494	26295496	98
Chr1	26295496	26295497	99
Chr1	26295497	26295499	97
Chr1	26295499	26295501	106
Chr1	26295501	26295502	105
Chr1	26295502	26295503	104
Chr1	26295503	26295504	105
Chr1	26295504	26295506	106
Chr1	26295506	26295508	100
Chr1	26295508	26295511	102
Chr1	26295511	26295512	103
Chr1	26295512	26295513	102
Chr1	26295513	26295514	100
Chr1	26295514	26295516	102
Chr1	26295516	26295517	97
Chr1	26295517	26295518	95
Chr1	26295518	26295519	96
Chr1	26295519	26295521	94
Chr1	26295521	26295522	88
Chr1	26295522	26295524	83
Chr1	26295524	26295526	81
Chr1	26295526	26295528	79
Chr1	26295528	26295530	75
Chr1	26295530	26295532	73
Chr1	26295532	26295534	69
Chr1	26295534	26295535	68
Chr1	26295535	26295537	67
Chr1	26295537	26295538	65
Chr1	26295538	26295539	64
Chr1	26295539	26295544	65
Chr1	26295544	26295545	63
Chr1	26295545	26295547	60
Chr1	26295547	26295551	59
Chr1	26295551	26295552	60
Chr1	26295552	26295553	59
Chr1	26295553	26295554	58
Chr1	26295554	26295555	55
Chr1	26295555	26295556	52
Chr1	26295556	26295559	53
Chr1	26295559	26295560	51
Chr1	26295560	26295572	48
Chr1	26295572	26295573	47
Chr1	26295573	26295575	46
Chr1	26295575	26295576	43
Chr1	26295576	26295577	42
Chr1	26295577	26295578	39
Chr1	26295578	26295579	38
Chr1	26295579	26295581	35
Chr1	26295581	26295582	33
Chr1	26295582	26295583	32
Chr1	26295583	26295585	31
Chr1	26295585	26295589	29
Chr1	26295589	26295590	96
Chr1	26295590	26295592	97
Chr1	26295592	26295593	96
Chr1	26295593	26295594	92
Chr1	26295594	26295595	88
Chr1	26295595	26295596	79
Chr1	26295596	26295597	77
Chr1	26295597	26295598	73
Chr1	26295598	26295599	71
Chr1	26295599	26295600	66
Chr1	26295600	26295602	34
Chr1	26295602	26295603	26
Chr1	26295603	26295604	20
Chr1	26295604	26295605	13
Chr1	26295605	26295606	12
Chr1	26295606	26295607	11
Chr1	26295607	26295610	12
Chr1	26295610	26295614	11
Chr1	26295614	26295619	9
Chr1	26295619	26295620	8
Chr1	26295620	26295629	7
Chr1	26295629	26295637	6
Chr1	26295637	26295640	5
Chr1	26295640	26295646	4
Chr1	26295646	26295652	3
Chr1	26295652	26295665	2
Chr1	26295665	26295700	1
Chr1	26295700	26295702	2
Chr1	26295702	26295705	128
Chr1	26295705	26295706	127
Chr1	26295706	26295708	128
Chr1	26295708	26295709	126
Chr1	26295709	26295710	124
Chr1	26295710	26295711	123
Chr1	26295711	26295713	122
Chr1	26295713	26295714	123
Chr1	26295714	26295716	124
Chr1	26295716	26295718	121
Chr1	26295718	26295719	119
Chr1	26295719	26295720	114
Chr1	26295720	26295721	113
Chr1	26295721	26295723	114
Chr1	26295723	26295724	113
Chr1	26295724	26295726	112
Chr1	26295726	26295727	111
Chr1	26295727	26295729	110
Chr1	26295729	26295732	108
Chr1	26295732	26295733	107
Chr1	26295733	26295735	106
Chr1	26295735	26295736	103
Chr1	26295736	26295737	102
Chr1	26295737	26295739	101
Chr1	26295739	26295740	100
Chr1	26295740	26295741	97
Chr1	26295741	26295743	95
Chr1	26295743	26295745	96
Chr1	26295745	26295746	95
Chr1	26295746	26295748	94
Chr1	26295748	26295749	92
Chr1	26295749	26295752	84
Chr1	26295752	26295753	74
Chr1	26295753	26295754	71
Chr1	26295754	26295755	68
Chr1	26295755	26295756	65
Chr1	26295756	26295757	58
Chr1	26295757	26295758	57
Chr1	26295758	26295759	55
Chr1	26295759	26295760	53
Chr1	26295760	26295761	50
Chr1	26295761	26295762	48
Chr1	26295762	26295763	46
Chr1	26295763	26295765	45
Chr1	26295765	26295766	44
Chr1	26295766	26295767	33
Chr1	26295767	26295770	31
Chr1	26295770	26295774	30
Chr1	26295774	26295775	27
Chr1	26295775	26295776	25
Chr1	26295776	26295779	24
Chr1	26295779	26295780	23
Chr1	26295780	26295781	19
Chr1	26295781	26295782	18
Chr1	26295782	26295786	15
Chr1	26295786	26295789	14
Chr1	26295789	26295791	12
Chr1	26295791	26295792	11
Chr1	26295792	26295801	10
Chr1	26295801	26295807	9
Chr1	26295807	26295811	7
Chr1	26295811	26295812	6
Chr1	26295812	26295814	5
Chr1	26295814	26295815	4
Chr1	26295815	26295822	3
Chr1	26295822	26295837	2
Chr1	26295837	26295934	1
Chr5	4000596	4000599	204
Chr5	4000599	4000600	201
Chr5	4000600	4000601	199
Chr5	4000601	4000602	200
Chr5	4000602	4000604	201
Chr5	4000604	4000605	199
Chr5	4000605	4000606	196
Chr5	4000606	4000607	192
Chr5	4000607	4000608	193
Chr5	4000608	4000610	194
Chr5	4000610	4000611	193
Chr5	4000611	4000612	192
Chr5	4000612	4000613	173
Chr5	4000613	4000614	151
Chr5	4000614	4000615	152
Chr5	4000615	4000616	150
Chr5	4000616	4000617	147
Chr5	4000617	4000619	153
Chr5	4000619	4000620	152
Chr5	4000620	4000621	150
Chr5	4000621	4000622	148
Chr5	4000622	4000623	147
Chr5	4000623	4000625	145
Chr5	4000625	4000626	142
Chr5	4000626	4000628	135
Chr5	4000628	4000630	133
Chr5	4000630	4000631	132
Chr5	4000631	4000633	129
Chr5	4000633	4000635	125
Chr5	4000635	4000636	124
Chr5	4000636	4000637	125
Chr5	4000637	4000638	122
Chr5	4000638	4000639	119
Chr5	4000639	4000640	118
Chr5	4000640	4000641	111
Chr5	4000641	4000642	108
Chr5	4000642	4000644	106
Chr5	4000644	4000647	105
Chr5	4000647	4000649	103
Chr5	4000649	4000650	107
Chr5	4000650	4000651	106
Chr5	4000651	4000654	105
Chr5	4000654	4000656	101
Chr5	4000656	4000657	100
Chr5	4000657	4000658	99
Chr5	4000658	4000659	98
Chr5	4000659	4000660	97
Chr5	4000660	4000662	96
Chr5	4000662	4000663	92
Chr5	4000663	4000664	86
Chr5	4000664	4000669	89
Chr5	4000669	4000671	91
Chr5	4000671	4000672	90
Chr5	4000672	4000674	88
Chr5	4000674	4000675	86
Chr5	4000675	4000677	88
Chr5	4000677	4000678	81
Chr5	4000678	4000679	78
Chr5	4000679	4000681	76
Chr5	4000681	4000682	77
Chr5	4000682	4000683	78
Chr5	4000683	4000684	74
Chr5	4000684	4000685	72
Chr5	4000685	4000686	66
Chr5	4000686	4000687	64
Chr5	4000687	4000689	62
Chr5	4000689	4000690	63
Chr5	4000690	4000693	55
Chr5	4000693	4000696	53
Chr5	4000696	4000697	52
Chr5	4000697	4000698	50
Chr5	4000698	4000701	51
Chr5	4000701	4000702	49
Chr5	4000702	4000703	48
Chr5	4000703	4000705	46
Chr5	4000705	4000708	45
Chr5	4000708	4000710	44
Chr5	4000710	4000713	43
Chr5	4000713	4000715	42
Chr5	4000715	4000717	40
Chr5	4000717	4000718	39
Chr5	4000718	4000719	33
Chr5	4000719	4000722	31
Chr5	4000722	4000724	32
Chr5	4000724	4000725	30
Chr5	4000725	4000726	29
Chr5	4000726	4000742	28
Chr5	4000742	4000745	29
Chr5	4000745	4000749	28
Chr5	4000749	4000750	27
Chr5	4000750	4000752	23
Chr5	4000752	4000762	22
Chr5	4000762	4000764	21
Chr5	4000764	4000765	19
Chr5	4000765	4000766	15
Chr5	4000766	4000768	14
Chr5	4000768	4000770	15
Chr5	4000770	4000776	14
Chr5	4000776	4000781	12
Chr5	4000781	4000782	11
Chr5	4000782	4000783	10
Chr5	4000783	4000784	8
Chr5	4000784	4000785	7
Chr5	4000785	4000789	6
Chr5	4000789	4000790	7
Chr5	4000790	4000799	6
Chr5	4000799	4000819	5
Chr5	4000819	4000823	6
Chr5	4000823	4000827	5
Chr5	4000827	4000834	6
Chr5	4000834	4000843	7
Chr5	4000843	4000850	6
Chr5	4000850	4000852	7
Chr5	4000852	4000856	8
Chr5	4000856	4000857	10
Chr5	4000857	4000858	11
Chr5	4000858	4000869	12
Chr5	4000869	4000882	11
Chr5	4000882	4000883	12
Chr5	4000883	4000890	13
Chr5	4000890	4000892	15
Chr5	4000892	4000894	16
Chr5	4000894	4000898	15
Chr5	4000898	4000900	17
Chr5	4000900	4000907	18
Chr5	4000907	4000915	20
Chr5	4000915	4000916	21
Chr5	4000916	4000917	23
Chr5	4000917	4000920	24
Chr5	4000920	4000921	23
Chr5	4000921	4000923	24
Chr5	4000923	4000925	27
Chr5	4000925	4000928	28
Chr5	4000928	4000931	27
Chr5	4000931	4000935	28
Chr5	4000935	4000937	27
Chr5	4000937	4000940	28
Chr5	4000940	4000942	29
Chr5	4000942	4000949	30
Chr5	4000949	4000950	31
Chr5	4000950	4000951	32
Chr5	4000951	4000953	31
Chr5	4000953	4000955	30
Chr5	4000955	4000957	31
Chr5	4000957	4000960	30
Chr5	4000960	4000963	31
Chr5	4000963	4000964	32
Chr5	4000964	4000965	33
Chr5	4000965	4000972	35
Chr5	4000972	4000976	34
Chr5	4000976	4000978	35
Chr5	4000978	4000980	36
Chr5	4000980	4000983	37
Chr5	4000983	4000989	36
Chr5	4000989	4000990	35
Chr5	4000990	4000993	37
Chr5	4000993	4000999	36
Chr5	4000999	4001001	33
Chr5	4001001	4001005	32
Chr5	4001005	4001008	33
Chr5	4001008	4001014	31
Chr5	4001014	4001016	32
Chr5	4001016	4001017	29
Chr5	4001017	4001018	27
Chr5	4001018	4001021	26
Chr5	4001021	4001022	27
Chr5	4001022	4001024	26
Chr5	4001024	4001025	27
Chr5	4001025	4001030	30
Chr5	4001030	4001032	32
Chr5	4001032	4001033	29
Chr5	4001033	4001034	28
Chr5	4001034	4001038	26
Chr5	4001038	4001039	25
Chr5	4001039	4001040	26
Chr5	4001040	4001042	27
Chr5	4001042	4001043	29
Chr5	4001043	4001045	28
Chr5	4001045	4001046	29
Chr5	4001046	4001051	30
Chr5	4001051	4001054	29
Chr5	4001054	4001056	30
Chr5	4001056	4001058	29
Chr5	4001058	4001060	27
Chr5	4001060	4001061	26
Chr5	4001061	4001065	24
Chr5	4001065	4001066	26
Chr5	4001066	4001067	27
Chr5	4001067	4001069	28
Chr5	4001069	4001072	30
Chr5	4001072	4001075	29
Chr5	4001075	4001079	32
Chr5	4001079	4001081	31
Chr5	4001081	4001085	30
Chr5	4001085	4001087	29
Chr5	4001087	4001114	2
Chr5	4001114	4001133	3
Chr5	4001133	4001143	4
Chr5	4001143	4001168	3
Chr5	4001168	4001199	2
Chr5	4001199	4001215	3
Chr5	4001215	4001234	2
Chr5	4001234	4001270	1
Chr5	4001270	4001272	5
Chr5	4001272	4001275	33
Chr5	4001275	4001276	34
Chr5	4001276	4001277	35
Chr5	4001277	4001280	33
Chr5	4001280	4001282	34
Chr5	4001282	4001289	35
Chr5	4001289	4001290	36
Chr5	4001290	4001291	37
Chr5	4001291	4001292	36
Chr5	4001292	4001294	37
Chr5	4001294	4001295	38
Chr5	4001295	4001301	39
Chr5	4001301	4001304	40
Chr5	4001304	4001305	42
Chr5	4001305	4001309	43
Chr5	4001309	4001315	44
Chr5	4001315	4001316	45
Chr5	4001316	4001318	44
Chr5	4001318	4001319	43
Chr5	4001319	4001320	1
Chr5	4001417	4001423	42
Chr5	4001423	4001424	40
Chr5	4001424	4001426	39
Chr5	4001426	4001429	40
Chr5	4001429	4001430	41
Chr5	4001430	4001434	40
Chr5	4001434	4001438	41
Chr5	4001438	4001442	40
Chr5	4001442	4001443	41
Chr5	4001443	4001448	42
Chr5	4001448	4001449	41
Chr5	4001449	4001450	38
Chr5	4001450	4001452	37
Chr5	4001452	4001453	36
Chr5	4001453	4001457	35
Chr5	4001457	4001459	36
Chr5	4001459	4001460	33
Chr5	4001460	4001465	34
Chr5	4001465	4001468	35
Chr5	4001468	4001469	36
Chr5	4001469	4001471	32
Chr5	4001471	4001472	31
Chr5	4001472	4001474	32
Chr5	4001474	4001475	31
Chr5	4001475	4001477	28
Chr5	4001477	4001479	31
Chr5	4001479	4001480	30
Chr5	4001480	4001481	31
Chr5	4001481	4001484	30
Chr5	4001484	4001485	32
Chr5	4001485	4001488	31
Chr5	4001488	4001489	30
Chr5	4001489	4001490	29
Chr5	4001490	4001491	30
Chr5	4001491	4001492	29
Chr5	4001492	4001493	31
Chr5	4001493	4001494	30
Chr5	4001494	4001499	29
Chr5	4001499	4001500	30
Chr5	4001500	4001502	29
Chr5	4001502	4001503	30
Chr5	4001503	4001504	28
Chr5	4001504	4001506	30
Chr5	4001506	4001508	29
Chr5	4001508	4001509	31
Chr5	4001509	4001513	32
Chr5	4001513	4001514	34
Chr5	4001514	4001517	33
Chr5	4001517	4001520	34
Chr5	4001520	4001521	35
Chr5	4001521	4001522	36
Chr5	4001522	4001524	35
Chr5	4001524	4001525	37
Chr5	4001525	4001527	38
Chr5	4001527	4001529	37
Chr5	4001529	4001530	40
Chr5	4001530	4001534	41
Chr5	4001534	4001535	42
Chr5	4001535	4001539	41
Chr5	4001539	4001540	42
Chr5	4001540	4001544	43
Chr5	4001544	4001545	42
Chr5	4001545	4001547	43
Chr5	4001547	4001550	44
Chr5	4001550	4001553	45
Chr5	4001553	4001554	46
Chr5	4001554	4001555	48
Chr5	4001555	4001556	49
Chr5	4001556	4001557	50
Chr5	4001557	4001559	51
Chr5	4001559	4001561	54
Chr5	4001561	4001566	53
Chr5	4001566	4001567	52
Chr5	4001567	4001569	53
Chr5	4001569	4001570	52
[truncated: 6,900 more rows]
