# Supplementary material for: SEQing: web-based visualization of iCLIP and RNA-seq data in an interactive python framework
Source: BMC Bioinformatics. 2020 Mar 18;21:113. doi: 10.1186/s12859-020-3434-9 (PMC7079501; doi:10.1186/s12859-020-3434-9)
Supplement: Supplementary file 1 — Additional file 1 Source code and sample data for SEQing. The Python code and samples of Arabidopsis thaliana iCLIP (GSE99427) and RNA-seq (GSE99615) data used to start the sample dataset dashboard. [file 12859_2020_3434_MOESM1_ESM.zip › SEQing-master/example_set/descriptions_sample.tsv]

AT1G03680	thioredoxin M-type 1	THM1
AT1G05850	Chitinase family protein	POM1
AT1G24020	MLP-like protein 423	MLP423
AT1G69840	SPFH/Band 7/PHB domain-containing membrane-associated protein family	AT1G69840
AT5G12360	hypothetical protein	AT5G12360
AT5G15960	stress-responsive protein (KIN1) / stress-induced protein (KIN1)	KIN1
AT5G23040	cell growth defect factor-like protein (DUF3353)	CDF1
AT5G66210	calcium-dependent protein kinase 28	CPK28
