# Supplementary material for: SEQing: web-based visualization of iCLIP and RNA-seq data in an interactive python framework
Source: BMC Bioinformatics. 2020 Mar 18;21:113. doi: 10.1186/s12859-020-3434-9 (PMC7079501; doi:10.1186/s12859-020-3434-9)
Supplement: Supplementary file 1 — Additional file 1 Source code and sample data for SEQing. The Python code and samples of Arabidopsis thaliana iCLIP (GSE99427) and RNA-seq (GSE99615) data used to start the sample dataset dashboard. [file 12859_2020_3434_MOESM1_ESM.zip › SEQing-master/example_set/grp7-1 8i_LL24.bedgraph]

Chr1	4612139	4612155	2
Chr1	4612155	4612161	3
Chr1	4612161	4612170	4
Chr1	4612170	4612187	3
Chr1	4612187	4612211	4
Chr1	4612211	4612222	5
Chr1	4612222	4612230	6
Chr1	4612230	4612240	7
Chr1	4612240	4612256	6
Chr1	4612256	4612262	5
Chr1	4612262	4612274	4
Chr1	4612274	4612287	5
Chr1	4612287	4612294	4
Chr1	4612294	4612296	5
Chr1	4612296	4612300	6
Chr1	4612300	4612309	8
Chr1	4612309	4612311	10
Chr1	4612311	4612316	12
Chr1	4612316	4612322	13
Chr1	4612322	4612323	16
Chr1	4612323	4612326	15
Chr1	4612326	4612327	16
Chr1	4612327	4612331	19
Chr1	4612331	4612334	18
Chr1	4612334	4612336	19
Chr1	4612336	4612342	20
Chr1	4612342	4612346	23
Chr1	4612346	4612347	24
Chr1	4612347	4612348	25
Chr1	4612348	4612350	26
Chr1	4612350	4612353	27
Chr1	4612353	4612354	29
Chr1	4612354	4612356	30
Chr1	4612356	4612358	31
Chr1	4612358	4612360	33
Chr1	4612360	4612361	34
Chr1	4612361	4612362	35
Chr1	4612362	4612364	36
Chr1	4612364	4612365	37
Chr1	4612365	4612367	40
Chr1	4612367	4612368	44
Chr1	4612368	4612369	46
Chr1	4612369	4612370	47
Chr1	4612370	4612372	48
Chr1	4612372	4612373	51
Chr1	4612373	4612375	52
Chr1	4612375	4612378	51
Chr1	4612378	4612380	52
Chr1	4612380	4612381	54
Chr1	4612381	4612383	55
Chr1	4612383	4612385	57
Chr1	4612385	4612389	59
Chr1	4612389	4612390	60
Chr1	4612390	4612391	70
Chr1	4612391	4612393	72
Chr1	4612393	4612396	74
Chr1	4612396	4612399	75
Chr1	4612399	4612401	80
Chr1	4612401	4612402	79
Chr1	4612402	4612404	80
Chr1	4612404	4612409	81
Chr1	4612409	4612410	82
Chr1	4612410	4612411	80
Chr1	4612411	4612412	83
Chr1	4612412	4612415	81
Chr1	4612415	4612416	83
Chr1	4612416	4612417	86
Chr1	4612417	4612418	85
Chr1	4612418	4612419	87
Chr1	4612419	4612420	88
Chr1	4612420	4612421	89
Chr1	4612421	4612423	91
Chr1	4612423	4612426	88
Chr1	4612426	4612427	90
Chr1	4612427	4612428	91
Chr1	4612428	4612431	88
Chr1	4612431	4612436	89
Chr1	4612436	4612438	90
Chr1	4612438	4612439	91
Chr1	4612439	4612441	92
Chr1	4612441	4612442	93
Chr1	4612442	4612443	95
Chr1	4612443	4612444	92
Chr1	4612444	4612446	94
Chr1	4612446	4612447	95
Chr1	4612447	4612449	94
Chr1	4612449	4612450	95
Chr1	4612450	4612451	96
Chr1	4612451	4612453	97
Chr1	4612453	4612454	98
Chr1	4612454	4612455	96
Chr1	4612455	4612456	95
Chr1	4612456	4612457	96
Chr1	4612457	4612458	95
Chr1	4612458	4612459	96
Chr1	4612459	4612462	94
Chr1	4612462	4612463	93
Chr1	4612463	4612466	92
Chr1	4612466	4612468	88
Chr1	4612468	4612469	84
Chr1	4612469	4612470	82
Chr1	4612470	4612471	81
Chr1	4612471	4612472	80
Chr1	4612472	4612473	81
Chr1	4612473	4612474	82
Chr1	4612474	4612481	81
Chr1	4612481	4612482	78
Chr1	4612482	4612483	77
Chr1	4612483	4612484	78
Chr1	4612484	4612486	76
Chr1	4612486	4612487	75
Chr1	4612487	4612488	76
Chr1	4612488	4612490	74
Chr1	4612490	4612491	73
Chr1	4612491	4612492	64
Chr1	4612492	4612494	61
Chr1	4612494	4612495	59
Chr1	4612495	4612496	60
Chr1	4612496	4612497	59
Chr1	4612497	4612499	58
Chr1	4612499	4612500	57
Chr1	4612500	4612504	54
Chr1	4612504	4612505	56
Chr1	4612505	4612506	55
Chr1	4612506	4612508	56
Chr1	4612508	4612511	57
Chr1	4612511	4612512	59
Chr1	4612512	4612516	57
Chr1	4612516	4612520	54
Chr1	4612520	4612521	53
Chr1	4612521	4612522	51
Chr1	4612522	4612523	52
Chr1	4612523	4612524	54
Chr1	4612524	4612527	55
Chr1	4612527	4612528	58
Chr1	4612528	4612532	56
Chr1	4612532	4612533	55
Chr1	4612533	4612536	57
Chr1	4612536	4612537	54
Chr1	4612537	4612538	55
Chr1	4612538	4612539	54
Chr1	4612539	4612540	53
Chr1	4612540	4612542	55
Chr1	4612542	4612543	52
Chr1	4612543	4612544	51
Chr1	4612544	4612545	50
Chr1	4612545	4612547	48
Chr1	4612547	4612548	47
Chr1	4612548	4612549	50
Chr1	4612549	4612551	51
Chr1	4612551	4612552	50
Chr1	4612552	4612553	49
Chr1	4612553	4612554	48
Chr1	4612554	4612557	50
Chr1	4612557	4612559	49
Chr1	4612559	4612560	48
Chr1	4612560	4612562	49
Chr1	4612562	4612566	48
Chr1	4612566	4612570	47
Chr1	4612570	4612571	48
Chr1	4612571	4612572	17
Chr1	4612572	4612574	20
Chr1	4612574	4612581	19
Chr1	4612581	4612588	21
Chr1	4612588	4612599	20
Chr1	4612599	4612600	21
Chr1	4612600	4612601	23
Chr1	4612601	4612607	22
Chr1	4612607	4612609	23
Chr1	4612609	4612618	22
Chr1	4612618	4612619	21
Chr1	4612619	4612620	23
Chr1	4612620	4612621	22
Chr1	4612621	4612623	23
Chr1	4612623	4612624	22
Chr1	4612624	4612628	23
Chr1	4612628	4612631	21
Chr1	4612631	4612638	22
Chr1	4612638	4612646	21
Chr1	4612646	4612648	22
Chr1	4612648	4612653	23
Chr1	4612653	4612654	22
Chr1	4612654	4612655	23
Chr1	4612655	4612664	21
Chr1	4612664	4612666	24
Chr1	4612666	4612669	55
Chr1	4612669	4612670	54
Chr1	4612670	4612671	55
Chr1	4612671	4612673	54
Chr1	4612673	4612679	51
Chr1	4612679	4612682	50
Chr1	4612682	4612689	47
Chr1	4612689	4612691	48
Chr1	4612691	4612697	47
Chr1	4612697	4612699	48
Chr1	4612699	4612700	47
Chr1	4612700	4612701	44
Chr1	4612701	4612704	42
Chr1	4612704	4612707	41
Chr1	4612707	4612710	40
Chr1	4612710	4612713	39
Chr1	4612713	4612714	37
Chr1	4612714	4612715	38
Chr1	4612715	4612718	37
Chr1	4612718	4612719	36
Chr1	4612719	4612720	34
Chr1	4612720	4612722	31
Chr1	4612722	4612723	30
Chr1	4612723	4612725	29
Chr1	4612725	4612726	28
Chr1	4612726	4612728	30
Chr1	4612728	4612729	29
Chr1	4612729	4612732	27
Chr1	4612732	4612733	26
Chr1	4612733	4612734	27
Chr1	4612734	4612736	28
Chr1	4612736	4612737	26
Chr1	4612737	4612739	28
Chr1	4612739	4612744	29
Chr1	4612744	4612745	28
Chr1	4612745	4612746	30
Chr1	4612746	4612747	29
Chr1	4612747	4612748	28
Chr1	4612748	4612749	29
Chr1	4612749	4612750	28
Chr1	4612750	4612755	29
Chr1	4612755	4612757	28
Chr1	4612757	4612758	33
Chr1	4612758	4612762	35
Chr1	4612762	4612763	37
Chr1	4612763	4612765	38
Chr1	4612765	4612771	35
Chr1	4612771	4612776	34
Chr1	4612776	4612778	36
Chr1	4612778	4612780	39
Chr1	4612780	4612781	40
Chr1	4612781	4612782	43
Chr1	4612782	4612785	44
Chr1	4612785	4612786	45
Chr1	4612786	4612788	48
Chr1	4612788	4612789	51
Chr1	4612789	4612790	53
Chr1	4612790	4612794	52
Chr1	4612794	4612795	53
Chr1	4612795	4612796	54
Chr1	4612796	4612797	59
Chr1	4612797	4612798	58
Chr1	4612798	4612801	57
Chr1	4612801	4612803	59
Chr1	4612803	4612808	60
Chr1	4612808	4612812	59
Chr1	4612812	4612813	60
Chr1	4612813	4612815	63
Chr1	4612815	4612817	62
Chr1	4612817	4612818	63
Chr1	4612818	4612819	64
Chr1	4612819	4612820	66
Chr1	4612820	4612821	65
Chr1	4612821	4612822	67
Chr1	4612822	4612824	68
Chr1	4612824	4612825	70
Chr1	4612825	4612826	72
Chr1	4612826	4612827	75
Chr1	4612827	4612828	74
Chr1	4612828	4612831	76
Chr1	4612831	4612832	78
Chr1	4612832	4612833	83
Chr1	4612833	4612834	85
Chr1	4612834	4612835	87
Chr1	4612835	4612836	86
Chr1	4612836	4612837	87
Chr1	4612837	4612838	89
Chr1	4612838	4612842	88
Chr1	4612842	4612845	89
Chr1	4612845	4612846	92
Chr1	4612846	4612847	91
Chr1	4612847	4612849	95
Chr1	4612849	4612850	94
Chr1	4612850	4612851	95
Chr1	4612851	4612852	94
Chr1	4612852	4612853	97
Chr1	4612853	4612854	105
Chr1	4612854	4612855	107
Chr1	4612855	4612856	109
Chr1	4612856	4612857	112
Chr1	4612857	4612858	111
Chr1	4612858	4612859	108
Chr1	4612859	4612860	106
Chr1	4612860	4612861	107
Chr1	4612861	4612864	112
Chr1	4612864	4612866	111
Chr1	4612866	4612867	110
Chr1	4612867	4612868	111
Chr1	4612868	4612872	112
Chr1	4612872	4612875	113
Chr1	4612875	4612877	114
Chr1	4612877	4612878	113
Chr1	4612878	4612879	114
Chr1	4612879	4612880	113
Chr1	4612880	4612882	114
Chr1	4612882	4612883	113
Chr1	4612883	4612884	117
Chr1	4612884	4612885	121
Chr1	4612885	4612886	122
Chr1	4612886	4612887	124
Chr1	4612887	4612889	122
Chr1	4612889	4612892	120
Chr1	4612892	4612893	121
Chr1	4612893	4612894	122
Chr1	4612894	4612895	123
Chr1	4612895	4612896	125
Chr1	4612896	4612897	124
Chr1	4612897	4612899	120
Chr1	4612899	4612902	124
Chr1	4612902	4612903	122
Chr1	4612903	4612905	123
Chr1	4612905	4612907	122
Chr1	4612907	4612908	124
Chr1	4612908	4612909	125
Chr1	4612909	4612912	127
Chr1	4612912	4612913	131
Chr1	4612913	4612915	133
Chr1	4612915	4612918	132
Chr1	4612918	4612920	131
Chr1	4612920	4612921	132
Chr1	4612921	4612922	130
Chr1	4612922	4612924	129
Chr1	4612924	4612925	130
Chr1	4612925	4612926	128
Chr1	4612926	4612927	126
Chr1	4612927	4612928	125
Chr1	4612928	4612930	124
Chr1	4612930	4612931	131
Chr1	4612931	4612932	135
Chr1	4612932	4612933	139
Chr1	4612933	4612935	136
Chr1	4612935	4612936	134
Chr1	4612936	4612938	136
Chr1	4612938	4612939	135
Chr1	4612939	4612940	142
Chr1	4612940	4612941	144
Chr1	4612941	4612942	148
Chr1	4612942	4612943	150
Chr1	4612943	4612944	149
Chr1	4612944	4612946	151
Chr1	4612946	4612947	149
Chr1	4612947	4612948	151
Chr1	4612948	4612949	147
Chr1	4612949	4612952	148
Chr1	4612952	4612953	147
Chr1	4612953	4612954	144
Chr1	4612954	4612956	135
Chr1	4612956	4612957	143
Chr1	4612957	4612959	140
Chr1	4612959	4612962	138
Chr1	4612962	4612963	145
Chr1	4612963	4612964	144
Chr1	4612964	4612966	143
Chr1	4612966	4612967	144
Chr1	4612967	4612969	146
Chr1	4612969	4612970	145
Chr1	4612970	4612973	146
Chr1	4612973	4612974	145
Chr1	4612974	4612975	146
Chr1	4612975	4612976	145
Chr1	4612976	4612977	146
Chr1	4612977	4612978	147
Chr1	4612978	4612979	146
Chr1	4612979	4612980	145
Chr1	4612980	4612981	147
Chr1	4612981	4612983	146
Chr1	4612983	4612984	145
Chr1	4612984	4612985	142
Chr1	4612985	4612986	138
Chr1	4612986	4612988	137
Chr1	4612988	4612989	141
Chr1	4612989	4612990	152
Chr1	4612990	4612991	155
Chr1	4612991	4612992	154
Chr1	4612992	4612993	157
Chr1	4612993	4612994	158
Chr1	4612994	4612995	160
Chr1	4612995	4612996	167
Chr1	4612996	4612997	169
Chr1	4612997	4612998	172
Chr1	4612998	4612999	170
Chr1	4612999	4613000	172
Chr1	4613000	4613002	168
Chr1	4613002	4613004	169
Chr1	4613004	4613005	168
Chr1	4613005	4613006	167
Chr1	4613006	4613007	169
Chr1	4613007	4613008	173
Chr1	4613008	4613009	181
Chr1	4613009	4613010	185
Chr1	4613010	4613012	183
Chr1	4613012	4613013	184
Chr1	4613013	4613014	180
Chr1	4613014	4613015	177
Chr1	4613015	4613016	176
Chr1	4613016	4613018	177
Chr1	4613018	4613019	179
Chr1	4613019	4613021	181
Chr1	4613021	4613022	178
Chr1	4613022	4613023	182
Chr1	4613023	4613024	184
Chr1	4613024	4613025	186
Chr1	4613025	4613026	185
Chr1	4613026	4613027	184
Chr1	4613027	4613028	189
Chr1	4613028	4613029	188
Chr1	26293588	26293632	1
Chr1	26293632	26293633	2
Chr1	26293633	26293635	3
Chr1	26293635	26293638	4
Chr1	26293638	26293639	5
Chr1	26293639	26293642	7
Chr1	26293642	26293647	9
Chr1	26293647	26293652	13
Chr1	26293652	26293654	14
Chr1	26293654	26293658	16
Chr1	26293658	26293660	17
Chr1	26293660	26293661	18
Chr1	26293661	26293663	27
Chr1	26293663	26293664	31
Chr1	26293664	26293669	33
Chr1	26293669	26293672	36
Chr1	26293672	26293673	37
Chr1	26293673	26293674	38
Chr1	26293674	26293675	39
Chr1	26293675	26293680	40
Chr1	26293680	26293681	41
Chr1	26293681	26293682	63
Chr1	26293682	26293683	68
Chr1	26293683	26293684	72
Chr1	26293684	26293685	73
Chr1	26293685	26293686	76
Chr1	26293686	26293687	87
Chr1	26293687	26293688	99
Chr1	26293688	26293689	102
Chr1	26293689	26293693	103
Chr1	26293693	26293696	106
Chr1	26293696	26293697	107
Chr1	26293697	26293700	108
Chr1	26293700	26293702	111
Chr1	26293702	26293704	114
Chr1	26293704	26293705	116
Chr1	26293705	26293707	118
Chr1	26293707	26293708	121
Chr1	26293708	26293709	135
Chr1	26293709	26293710	145
Chr1	26293710	26293712	175
Chr1	26293712	26293713	176
Chr1	26293713	26293714	177
Chr1	26293714	26293715	179
Chr1	26293715	26293716	184
Chr1	26293716	26293717	185
Chr1	26293717	26293719	186
Chr1	26293719	26293720	188
Chr1	26293720	26293721	194
Chr1	26293721	26293722	198
Chr1	26293722	26293723	227
Chr1	26293723	26293724	244
Chr1	26293724	26293725	251
Chr1	26293725	26293726	285
Chr1	26293726	26293727	290
Chr1	26293727	26293728	300
Chr1	26293728	26293729	308
Chr1	26293729	26293730	312
Chr1	26293730	26293731	313
Chr1	26293731	26293733	326
Chr1	26293733	26293734	335
Chr1	26293734	26293735	336
Chr1	26293735	26293736	338
Chr1	26293736	26293737	342
Chr1	26293737	26293738	344
Chr1	26293738	26293740	347
Chr1	26293740	26293741	346
Chr1	26293741	26293743	347
Chr1	26293743	26293744	345
Chr1	26293744	26293745	346
Chr1	26293745	26293746	347
Chr1	26293746	26293747	354
Chr1	26293747	26293748	359
Chr1	26293748	26293749	393
Chr1	26293749	26293750	440
Chr1	26293750	26293751	459
Chr1	26293751	26293752	465
Chr1	26293752	26293753	467
Chr1	26293753	26293754	468
Chr1	26293754	26293755	471
Chr1	26293755	26293756	469
Chr1	26293756	26293758	476
Chr1	26293758	26293760	490
Chr1	26293760	26293761	495
Chr1	26293761	26293762	502
Chr1	26293762	26293763	495
Chr1	26293763	26293764	496
Chr1	26293764	26293765	499
Chr1	26293765	26293766	498
Chr1	26293766	26293767	499
Chr1	26293767	26293768	500
Chr1	26293768	26293769	506
Chr1	26293769	26293770	509
Chr1	26293770	26293771	519
Chr1	26293771	26293772	518
Chr1	26293772	26293773	528
Chr1	26293773	26293774	537
Chr1	26293774	26293775	542
Chr1	26293775	26293776	545
Chr1	26293776	26293777	551
Chr1	26293777	26293778	560
Chr1	26293778	26293779	576
Chr1	26293779	26293780	577
Chr1	26293780	26293781	581
Chr1	26293781	26293782	582
Chr1	26293782	26293783	569
Chr1	26293783	26293784	564
Chr1	26293784	26293785	561
Chr1	26293785	26293786	562
Chr1	26293786	26293787	563
Chr1	26293787	26293788	559
Chr1	26293788	26293790	547
Chr1	26293790	26293791	545
Chr1	26293791	26293792	546
Chr1	26293792	26293793	544
Chr1	26293793	26293794	551
Chr1	26293794	26293795	563
Chr1	26293795	26293796	575
Chr1	26293796	26293797	574
Chr1	26293797	26293798	589
Chr1	26293798	26293799	591
Chr1	26293799	26293800	599
Chr1	26293800	26293801	604
Chr1	26293801	26293802	606
Chr1	26293802	26293803	637
Chr1	26293803	26293804	635
Chr1	26293804	26293805	645
Chr1	26293805	26293806	667
Chr1	26293806	26293807	675
Chr1	26293807	26293808	681
Chr1	26293808	26293809	682
Chr1	26293809	26293810	678
Chr1	26293810	26293811	676
Chr1	26293811	26293812	652
Chr1	26293812	26293813	670
Chr1	26293813	26293814	710
Chr1	26293814	26293815	713
Chr1	26293815	26293816	714
Chr1	26293816	26293817	721
Chr1	26293817	26293818	720
Chr1	26293818	26293819	719
Chr1	26293819	26293820	723
Chr1	26293820	26293821	735
Chr1	26293821	26293822	736
Chr1	26293822	26293823	746
Chr1	26293823	26293824	724
Chr1	26293824	26293825	711
Chr1	26293825	26293826	706
Chr1	26293826	26293827	678
Chr1	26293827	26293828	677
Chr1	26293828	26293829	674
Chr1	26293829	26293830	672
Chr1	26293830	26293831	671
Chr1	26293831	26293832	682
Chr1	26293832	26293833	670
Chr1	26293833	26293834	671
Chr1	26293834	26293835	699
Chr1	26293835	26293837	704
Chr1	26293837	26293838	706
Chr1	26293838	26293839	716
Chr1	26293839	26293840	720
Chr1	26293840	26293841	722
Chr1	26293841	26293842	729
Chr1	26293842	26293843	731
Chr1	26293843	26293844	732
Chr1	26293844	26293845	746
Chr1	26293845	26293846	751
Chr1	26293846	26293847	781
Chr1	26293847	26293849	787
Chr1	26293849	26293850	759
Chr1	26293850	26293851	719
Chr1	26293851	26293852	708
Chr1	26293852	26293853	743
Chr1	26293853	26293854	753
Chr1	26293854	26293855	768
Chr1	26293855	26293856	767
Chr1	26293856	26293857	773
Chr1	26293857	26293858	793
Chr1	26293858	26293859	800
Chr1	26293859	26293860	785
Chr1	26293860	26293861	810
Chr1	26293861	26293862	813
Chr1	26293862	26293864	810
Chr1	26293864	26293865	818
Chr1	26293865	26293867	814
Chr1	26293867	26293868	823
Chr1	26293868	26293869	826
Chr1	26293869	26293870	818
Chr1	26293870	26293871	825
Chr1	26293871	26293872	818
Chr1	26293872	26293873	822
Chr1	26293873	26293874	814
Chr1	26293874	26293875	805
Chr1	26293875	26293876	803
Chr1	26293876	26293877	798
Chr1	26293877	26293878	812
Chr1	26293878	26293879	806
Chr1	26293879	26293880	794
Chr1	26293880	26293881	795
Chr1	26293881	26293882	800
Chr1	26293882	26293883	814
Chr1	26293883	26293884	808
Chr1	26293884	26293885	812
Chr1	26293885	26293886	813
Chr1	26293886	26293887	810
Chr1	26293887	26293888	811
Chr1	26293888	26293889	816
Chr1	26293889	26293890	835
Chr1	26293890	26293891	837
Chr1	26293891	26293893	842
Chr1	26293893	26293894	845
Chr1	26293894	26293895	836
Chr1	26293895	26293896	824
Chr1	26293896	26293897	815
Chr1	26293897	26293898	828
Chr1	26293898	26293899	823
Chr1	26293899	26293900	833
Chr1	26293900	26293901	827
Chr1	26293901	26293902	825
Chr1	26293902	26293903	826
Chr1	26293903	26293904	797
Chr1	26293904	26293905	804
Chr1	26293905	26293906	812
Chr1	26293906	26293907	816
Chr1	26293907	26293908	830
Chr1	26293908	26293909	837
Chr1	26293909	26293910	855
Chr1	26293910	26293911	859
Chr1	26293911	26293912	863
Chr1	26293912	26293913	861
Chr1	26293913	26293914	844
Chr1	26293914	26293915	805
Chr1	26293915	26293916	803
Chr1	26293916	26293917	814
Chr1	26293917	26293918	804
Chr1	26293918	26293920	808
Chr1	26293920	26293921	802
Chr1	26293921	26293922	793
Chr1	26293922	26293923	788
Chr1	26293923	26293924	771
Chr1	26293924	26293925	784
Chr1	26293925	26293927	782
Chr1	26293927	26293928	780
Chr1	26293928	26293929	777
Chr1	26293929	26293930	778
Chr1	26293930	26293931	774
Chr1	26293931	26293932	773
Chr1	26293932	26293933	762
Chr1	26293933	26293934	758
Chr1	26293934	26293935	766
Chr1	26293935	26293936	731
Chr1	26293936	26293938	728
Chr1	26293938	26293939	725
Chr1	26293939	26293940	714
Chr1	26293940	26293941	717
Chr1	26293941	26293942	724
Chr1	26293942	26293943	721
Chr1	26293943	26293944	719
Chr1	26293944	26293945	717
Chr1	26293945	26293946	705
Chr1	26293946	26293947	698
Chr1	26293947	26293948	665
Chr1	26293948	26293949	654
Chr1	26293949	26293950	652
Chr1	26293950	26293951	655
Chr1	26293951	26293952	690
Chr1	26293952	26293953	743
Chr1	26293953	26293954	720
Chr1	26293954	26293955	734
Chr1	26293955	26293956	750
Chr1	26293956	26293957	780
Chr1	26293957	26293958	778
Chr1	26293958	26293959	751
Chr1	26293959	26293960	753
Chr1	26293960	26293961	754
Chr1	26293961	26293962	731
Chr1	26293962	26293963	733
Chr1	26293963	26293964	732
Chr1	26293964	26293965	733
Chr1	26293965	26293966	725
Chr1	26293966	26293967	766
Chr1	26293967	26293968	772
Chr1	26293968	26293969	774
Chr1	26293969	26293970	777
Chr1	26293970	26293971	780
Chr1	26293971	26293972	775
Chr1	26293972	26293973	773
Chr1	26293973	26293974	780
Chr1	26293974	26293975	781
Chr1	26293975	26293977	789
Chr1	26293977	26293978	797
Chr1	26293978	26293979	789
Chr1	26293979	26293980	793
Chr1	26293980	26293981	806
Chr1	26293981	26293982	805
Chr1	26293982	26293983	801
Chr1	26293983	26293984	807
Chr1	26293984	26293985	817
Chr1	26293985	26293987	819
Chr1	26293987	26293988	847
Chr1	26293988	26293989	856
Chr1	26293989	26293990	877
Chr1	26293990	26293991	870
Chr1	26293991	26293992	883
Chr1	26293992	26293993	880
Chr1	26293993	26293994	885
Chr1	26293994	26293995	892
Chr1	26293995	26293996	897
Chr1	26293996	26293997	899
Chr1	26293997	26293999	902
Chr1	26293999	26294000	924
Chr1	26294000	26294001	920
Chr1	26294001	26294002	930
Chr1	26294002	26294005	971
Chr1	26294005	26294006	965
Chr1	26294006	26294007	961
Chr1	26294007	26294008	939
Chr1	26294008	26294009	924
Chr1	26294009	26294010	911
Chr1	26294010	26294011	898
Chr1	26294011	26294012	894
Chr1	26294012	26294013	891
Chr1	26294013	26294014	930
Chr1	26294014	26294015	946
Chr1	26294015	26294016	962
Chr1	26294016	26294017	963
Chr1	26294017	26294019	951
Chr1	26294019	26294020	955
Chr1	26294020	26294021	973
Chr1	26294021	26294022	976
Chr1	26294022	26294023	975
Chr1	26294023	26294024	978
Chr1	26294024	26294025	977
Chr1	26294025	26294026	959
Chr1	26294026	26294027	969
Chr1	26294027	26294028	972
Chr1	26294028	26294029	973
Chr1	26294029	26294030	976
Chr1	26294030	26294031	968
Chr1	26294031	26294033	963
Chr1	26294033	26294034	966
Chr1	26294034	26294036	968
Chr1	26294036	26294037	966
Chr1	26294037	26294038	970
Chr1	26294038	26294039	969
Chr1	26294039	26294040	968
Chr1	26294040	26294041	967
Chr1	26294041	26294042	983
Chr1	26294042	26294043	981
Chr1	26294043	26294044	996
Chr1	26294044	26294045	1019
Chr1	26294045	26294046	1021
Chr1	26294046	26294047	1025
Chr1	26294047	26294048	1052
Chr1	26294048	26294049	1081
Chr1	26294049	26294050	1080
Chr1	26294050	26294051	1089
Chr1	26294051	26294052	1101
Chr1	26294052	26294053	1074
Chr1	26294053	26294054	1023
Chr1	26294054	26294055	1018
Chr1	26294055	26294056	996
Chr1	26294056	26294057	966
Chr1	26294057	26294058	936
Chr1	26294058	26294059	932
Chr1	26294059	26294060	951
Chr1	26294060	26294061	963
Chr1	26294061	26294062	967
Chr1	26294062	26294063	969
Chr1	26294063	26294064	975
Chr1	26294064	26294065	973
Chr1	26294065	26294066	972
Chr1	26294066	26294067	986
Chr1	26294067	26294068	948
Chr1	26294068	26294069	946
Chr1	26294069	26294070	953
Chr1	26294070	26294072	957
Chr1	26294072	26294073	953
Chr1	26294073	26294074	975
Chr1	26294074	26294075	964
Chr1	26294075	26294076	965
Chr1	26294076	26294077	980
Chr1	26294077	26294078	992
Chr1	26294078	26294079	1021
Chr1	26294079	26294080	1010
Chr1	26294080	26294081	1006
Chr1	26294081	26294082	994
Chr1	26294082	26294084	1008
Chr1	26294084	26294085	991
Chr1	26294085	26294086	980
Chr1	26294086	26294087	978
Chr1	26294087	26294088	979
Chr1	26294088	26294089	954
Chr1	26294089	26294090	946
Chr1	26294090	26294091	918
Chr1	26294091	26294092	922
Chr1	26294092	26294093	919
Chr1	26294093	26294094	938
Chr1	26294094	26294095	933
Chr1	26294095	26294096	928
Chr1	26294096	26294097	933
Chr1	26294097	26294098	925
Chr1	26294098	26294099	938
Chr1	26294099	26294100	940
Chr1	26294100	26294101	930
Chr1	26294101	26294102	927
Chr1	26294102	26294103	922
Chr1	26294103	26294104	877
Chr1	26294104	26294105	875
Chr1	26294105	26294106	876
Chr1	26294106	26294107	875
Chr1	26294107	26294108	863
Chr1	26294108	26294109	864
Chr1	26294109	26294110	859
Chr1	26294110	26294112	862
Chr1	26294112	26294113	866
Chr1	26294113	26294114	890
Chr1	26294114	26294115	847
Chr1	26294115	26294116	865
Chr1	26294116	26294117	853
Chr1	26294117	26294118	849
Chr1	26294118	26294119	847
Chr1	26294119	26294120	852
Chr1	26294120	26294121	851
Chr1	26294121	26294122	835
Chr1	26294122	26294123	837
Chr1	26294123	26294124	869
Chr1	26294124	26294125	872
Chr1	26294125	26294126	882
Chr1	26294126	26294127	901
Chr1	26294127	26294128	892
Chr1	26294128	26294129	888
Chr1	26294129	26294130	887
Chr1	26294130	26294132	882
Chr1	26294132	26294133	887
Chr1	26294133	26294134	885
Chr1	26294134	26294135	892
Chr1	26294135	26294136	890
Chr1	26294136	26294137	886
Chr1	26294137	26294138	888
Chr1	26294138	26294139	883
Chr1	26294139	26294140	880
Chr1	26294140	26294141	889
Chr1	26294141	26294142	908
Chr1	26294142	26294143	896
Chr1	26294143	26294144	894
Chr1	26294144	26294145	877
Chr1	26294145	26294146	857
Chr1	26294146	26294147	852
Chr1	26294147	26294148	853
Chr1	26294148	26294149	832
Chr1	26294149	26294150	814
Chr1	26294150	26294151	819
Chr1	26294151	26294152	809
Chr1	26294152	26294153	786
Chr1	26294153	26294154	773
Chr1	26294154	26294155	778
Chr1	26294155	26294156	780
Chr1	26294156	26294157	796
Chr1	26294157	26294158	800
Chr1	26294158	26294159	817
Chr1	26294159	26294160	832
Chr1	26294160	26294161	810
Chr1	26294161	26294162	796
Chr1	26294162	26294163	793
Chr1	26294163	26294164	794
Chr1	26294164	26294165	800
Chr1	26294165	26294166	820
Chr1	26294166	26294167	838
Chr1	26294167	26294168	867
Chr1	26294168	26294169	864
Chr1	26294169	26294170	862
Chr1	26294170	26294172	823
Chr1	26294172	26294173	856
Chr1	26294173	26294174	860
Chr1	26294174	26294175	889
Chr1	26294175	26294176	895
Chr1	26294176	26294177	887
Chr1	26294177	26294179	872
Chr1	26294179	26294180	840
Chr1	26294180	26294181	842
Chr1	26294181	26294182	846
Chr1	26294182	26294183	843
Chr1	26294183	26294184	829
Chr1	26294184	26294185	827
Chr1	26294185	26294186	825
Chr1	26294186	26294187	824
Chr1	26294187	26294188	826
Chr1	26294188	26294189	820
Chr1	26294189	26294190	839
Chr1	26294190	26294191	834
Chr1	26294191	26294192	835
Chr1	26294192	26294193	832
Chr1	26294193	26294194	831
Chr1	26294194	26294196	829
Chr1	26294196	26294197	838
Chr1	26294197	26294198	843
Chr1	26294198	26294199	845
Chr1	26294199	26294200	836
Chr1	26294200	26294201	848
Chr1	26294201	26294202	832
Chr1	26294202	26294203	841
Chr1	26294203	26294204	866
Chr1	26294204	26294205	879
Chr1	26294205	26294206	887
Chr1	26294206	26294207	890
Chr1	26294207	26294208	902
Chr1	26294208	26294209	900
Chr1	26294209	26294210	907
Chr1	26294210	26294211	909
Chr1	26294211	26294212	913
Chr1	26294212	26294213	923
Chr1	26294213	26294214	937
Chr1	26294214	26294215	917
Chr1	26294215	26294216	915
Chr1	26294216	26294217	887
Chr1	26294217	26294218	903
Chr1	26294218	26294219	922
Chr1	26294219	26294220	934
Chr1	26294220	26294221	946
Chr1	26294221	26294222	979
Chr1	26294222	26294223	997
Chr1	26294223	26294224	1000
Chr1	26294224	26294225	1004
Chr1	26294225	26294226	1002
Chr1	26294226	26294227	1021
Chr1	26294227	26294228	1026
Chr1	26294228	26294229	1031
Chr1	26294229	26294230	1045
Chr1	26294230	26294231	1050
Chr1	26294231	26294232	1056
Chr1	26294232	26294233	1055
Chr1	26294233	26294234	1050
Chr1	26294234	26294235	1064
Chr1	26294235	26294236	1058
Chr1	26294236	26294237	1063
Chr1	26294237	26294238	1064
Chr1	26294238	26294239	1066
Chr1	26294239	26294240	1084
Chr1	26294240	26294241	1087
Chr1	26294241	26294242	1085
Chr1	26294242	26294243	1066
Chr1	26294243	26294244	1055
Chr1	26294244	26294245	1053
Chr1	26294245	26294246	1049
Chr1	26294246	26294247	1055
Chr1	26294247	26294248	1064
Chr1	26294248	26294249	1056
Chr1	26294249	26294250	1060
Chr1	26294250	26294251	1051
Chr1	26294251	26294253	1046
Chr1	26294253	26294254	1039
Chr1	26294254	26294255	1044
Chr1	26294255	26294256	1099
Chr1	26294256	26294257	1105
Chr1	26294257	26294258	1129
Chr1	26294258	26294259	1131
Chr1	26294259	26294260	1148
Chr1	26294260	26294261	1150
Chr1	26294261	26294262	1163
Chr1	26294262	26294263	1176
Chr1	26294263	26294264	1180
Chr1	26294264	26294265	1179
Chr1	26294265	26294266	1161
Chr1	26294266	26294267	1141
Chr1	26294267	26294268	1117
Chr1	26294268	26294269	1060
Chr1	26294269	26294271	1061
Chr1	26294271	26294272	1052
Chr1	26294272	26294273	1042
Chr1	26294273	26294274	1008
Chr1	26294274	26294275	1002
Chr1	26294275	26294276	955
Chr1	26294276	26294278	949
Chr1	26294278	26294279	956
Chr1	26294279	26294280	954
Chr1	26294280	26294282	956
Chr1	26294282	26294283	959
Chr1	26294283	26294284	950
Chr1	26294284	26294285	965
Chr1	26294285	26294286	966
Chr1	26294286	26294289	970
Chr1	26294289	26294290	973
Chr1	26294290	26294291	951
Chr1	26294291	26294292	950
Chr1	26294292	26294293	946
Chr1	26294293	26294294	104
Chr1	26294294	26294295	106
Chr1	26294295	26294296	98
Chr1	26294296	26294297	96
Chr1	26294297	26294298	95
Chr1	26294298	26294299	86
Chr1	26294299	26294300	87
Chr1	26294300	26294301	88
Chr1	26294301	26294302	83
Chr1	26294302	26294303	81
Chr1	26294303	26294304	77
Chr1	26294304	26294307	75
Chr1	26294307	26294310	77
Chr1	26294310	26294312	76
Chr1	26294312	26294314	75
Chr1	26294314	26294319	74
Chr1	26294319	26294321	73
Chr1	26294321	26294322	72
Chr1	26294322	26294323	68
Chr1	26294323	26294326	67
Chr1	26294326	26294327	51
Chr1	26294327	26294328	66
Chr1	26294328	26294329	64
Chr1	26294329	26294331	62
Chr1	26294331	26294332	61
Chr1	26294332	26294333	60
Chr1	26294333	26294336	63
Chr1	26294336	26294337	62
Chr1	26294337	26294343	61
Chr1	26294343	26294346	60
Chr1	26294346	26294348	63
Chr1	26294348	26294349	60
Chr1	26294349	26294350	62
Chr1	26294350	26294351	64
Chr1	26294351	26294353	63
Chr1	26294353	26294355	62
Chr1	26294355	26294356	61
Chr1	26294356	26294357	52
Chr1	26294357	26294358	53
Chr1	26294358	26294359	49
Chr1	26294359	26294362	44
Chr1	26294362	26294363	43
Chr1	26294363	26294364	47
Chr1	26294364	26294369	48
Chr1	26294369	26294372	50
Chr1	26294372	26294374	51
Chr1	26294374	26294375	50
Chr1	26294375	26294376	48
Chr1	26294376	26294377	47
Chr1	26294377	26294378	46
Chr1	26294378	26294379	52
Chr1	26294379	26294380	69
Chr1	26294380	26294381	918
Chr1	26294381	26294382	919
Chr1	26294382	26294383	928
Chr1	26294383	26294384	954
Chr1	26294384	26294385	950
Chr1	26294385	26294386	969
Chr1	26294386	26294387	979
Chr1	26294387	26294388	977
Chr1	26294388	26294389	972
Chr1	26294389	26294390	974
Chr1	26294390	26294391	1041
Chr1	26294391	26294392	1013
Chr1	26294392	26294393	1008
Chr1	26294393	26294394	1007
Chr1	26294394	26294395	1004
Chr1	26294395	26294396	987
Chr1	26294396	26294397	985
Chr1	26294397	26294398	980
Chr1	26294398	26294399	982
Chr1	26294399	26294400	984
Chr1	26294400	26294401	998
Chr1	26294401	26294402	986
Chr1	26294402	26294403	996
Chr1	26294403	26294404	1010
Chr1	26294404	26294405	1012
Chr1	26294405	26294406	1043
Chr1	26294406	26294407	1034
Chr1	26294407	26294408	1029
Chr1	26294408	26294409	1009
Chr1	26294409	26294410	973
Chr1	26294410	26294411	960
Chr1	26294411	26294412	956
Chr1	26294412	26294413	941
Chr1	26294413	26294414	955
Chr1	26294414	26294415	937
Chr1	26294415	26294417	925
Chr1	26294417	26294418	910
Chr1	26294418	26294419	904
Chr1	26294419	26294420	908
Chr1	26294420	26294421	921
Chr1	26294421	26294423	923
Chr1	26294423	26294424	943
Chr1	26294424	26294425	938
Chr1	26294425	26294426	939
Chr1	26294426	26294427	937
Chr1	26294427	26294428	922
Chr1	26294428	26294429	932
Chr1	26294429	26294430	933
Chr1	26294430	26294431	932
Chr1	26294431	26294432	951
Chr1	26294432	26294433	960
Chr1	26294433	26294434	961
Chr1	26294434	26294435	955
Chr1	26294435	26294436	951
Chr1	26294436	26294437	944
Chr1	26294437	26294438	940
Chr1	26294438	26294439	938
Chr1	26294439	26294441	964
Chr1	26294441	26294442	962
Chr1	26294442	26294443	973
Chr1	26294443	26294444	927
Chr1	26294444	26294445	932
Chr1	26294445	26294446	908
Chr1	26294446	26294447	956
Chr1	26294447	26294448	928
Chr1	26294448	26294449	910
Chr1	26294449	26294450	903
Chr1	26294450	26294451	907
Chr1	26294451	26294452	900
Chr1	26294452	26294453	899
Chr1	26294453	26294454	902
Chr1	26294454	26294456	899
Chr1	26294456	26294457	902
Chr1	26294457	26294458	893
Chr1	26294458	26294459	891
Chr1	26294459	26294460	895
Chr1	26294460	26294461	897
Chr1	26294461	26294462	942
Chr1	26294462	26294463	951
Chr1	26294463	26294464	948
Chr1	26294464	26294465	949
Chr1	26294465	26294466	955
Chr1	26294466	26294467	961
Chr1	26294467	26294468	959
Chr1	26294468	26294469	957
Chr1	26294469	26294470	959
Chr1	26294470	26294471	948
Chr1	26294471	26294472	951
Chr1	26294472	26294473	934
Chr1	26294473	26294474	932
Chr1	26294474	26294476	929
Chr1	26294476	26294477	922
Chr1	26294477	26294478	27
Chr1	26294478	26294479	24
Chr1	26294479	26294480	18
Chr1	26294480	26294481	14
Chr1	26294481	26294484	13
Chr1	26294484	26294486	11
Chr1	26294486	26294491	12
Chr1	26294491	26294500	11
Chr1	26294500	26294502	12
Chr1	26294502	26294504	11
Chr1	26294504	26294505	10
Chr1	26294505	26294508	11
Chr1	26294508	26294511	12
Chr1	26294511	26294516	11
Chr1	26294516	26294519	12
Chr1	26294519	26294525	13
Chr1	26294525	26294531	14
Chr1	26294531	26294533	15
Chr1	26294533	26294545	16
Chr1	26294545	26294549	15
Chr1	26294549	26294550	16
Chr1	26294550	26294559	15
Chr1	26294559	26294562	17
Chr1	26294562	26294565	18
Chr1	26294565	26294574	19
Chr1	26294574	26294578	20
Chr1	26294578	26294579	29
Chr1	26294579	26294580	45
Chr1	26294580	26294581	938
Chr1	26294581	26294582	939
Chr1	26294582	26294583	941
Chr1	26294583	26294584	930
Chr1	26294584	26294585	921
Chr1	26294585	26294586	922
Chr1	26294586	26294587	910
Chr1	26294587	26294588	878
Chr1	26294588	26294591	877
Chr1	26294591	26294592	881
Chr1	26294592	26294593	876
Chr1	26294593	26294594	888
Chr1	26294594	26294595	812
Chr1	26294595	26294596	818
Chr1	26294596	26294598	823
Chr1	26294598	26294599	868
Chr1	26294599	26294600	872
Chr1	26294600	26294601	874
Chr1	26294601	26294602	883
Chr1	26294602	26294603	896
Chr1	26294603	26294604	892
Chr1	26294604	26294605	874
Chr1	26294605	26294606	867
Chr1	26294606	26294607	860
Chr1	26294607	26294608	843
Chr1	26294608	26294609	830
Chr1	26294609	26294610	794
Chr1	26294610	26294611	782
Chr1	26294611	26294612	778
Chr1	26294612	26294613	785
Chr1	26294613	26294614	792
Chr1	26294614	26294615	797
Chr1	26294615	26294616	805
Chr1	26294616	26294617	806
Chr1	26294617	26294618	788
Chr1	26294618	26294619	783
Chr1	26294619	26294620	795
Chr1	26294620	26294621	805
Chr1	26294621	26294623	808
Chr1	26294623	26294624	797
Chr1	26294624	26294625	783
Chr1	26294625	26294626	807
Chr1	26294626	26294627	793
Chr1	26294627	26294628	776
Chr1	26294628	26294629	772
Chr1	26294629	26294630	773
Chr1	26294630	26294631	766
Chr1	26294631	26294632	759
Chr1	26294632	26294633	746
Chr1	26294633	26294634	748
Chr1	26294634	26294635	752
Chr1	26294635	26294636	748
Chr1	26294636	26294637	742
Chr1	26294637	26294638	741
Chr1	26294638	26294639	749
Chr1	26294639	26294640	754
Chr1	26294640	26294641	755
Chr1	26294641	26294642	754
Chr1	26294642	26294644	757
Chr1	26294644	26294645	779
Chr1	26294645	26294646	791
Chr1	26294646	26294647	781
Chr1	26294647	26294648	787
Chr1	26294648	26294649	783
Chr1	26294649	26294650	808
Chr1	26294650	26294651	768
Chr1	26294651	26294652	761
Chr1	26294652	26294653	772
Chr1	26294653	26294654	769
Chr1	26294654	26294655	751
Chr1	26294655	26294656	754
Chr1	26294656	26294658	756
Chr1	26294658	26294659	757
Chr1	26294659	26294660	766
Chr1	26294660	26294661	761
Chr1	26294661	26294662	764
Chr1	26294662	26294663	776
Chr1	26294663	26294664	832
Chr1	26294664	26294665	833
Chr1	26294665	26294666	790
Chr1	26294666	26294667	789
Chr1	26294667	26294669	799
Chr1	26294669	26294670	793
Chr1	26294670	26294671	779
Chr1	26294671	26294672	777
Chr1	26294672	26294673	35
Chr1	26294673	26294674	32
Chr1	26294674	26294675	28
Chr1	26294675	26294678	27
Chr1	26294678	26294679	26
Chr1	26294679	26294683	27
Chr1	26294683	26294684	25
Chr1	26294684	26294685	24
Chr1	26294685	26294687	25
Chr1	26294687	26294689	26
Chr1	26294689	26294690	28
Chr1	26294690	26294692	27
Chr1	26294692	26294693	28
Chr1	26294693	26294694	25
Chr1	26294694	26294696	24
Chr1	26294696	26294697	26
Chr1	26294697	26294700	27
Chr1	26294700	26294703	25
Chr1	26294703	26294704	24
Chr1	26294704	26294707	23
Chr1	26294707	26294714	24
Chr1	26294714	26294716	23
Chr1	26294716	26294718	22
Chr1	26294718	26294726	21
Chr1	26294726	26294727	20
Chr1	26294727	26294729	21
Chr1	26294729	26294730	23
Chr1	26294730	26294733	22
Chr1	26294733	26294739	21
Chr1	26294739	26294740	19
Chr1	26294740	26294741	20
Chr1	26294741	26294751	21
Chr1	26294751	26294752	23
Chr1	26294752	26294753	28
Chr1	26294753	26294754	773
Chr1	26294754	26294755	776
Chr1	26294755	26294756	780
Chr1	26294756	26294758	786
Chr1	26294758	26294759	785
Chr1	26294759	26294760	804
Chr1	26294760	26294761	794
Chr1	26294761	26294762	784
Chr1	26294762	26294765	788
Chr1	26294765	26294766	805
Chr1	26294766	26294767	806
Chr1	26294767	26294768	809
Chr1	26294768	26294769	833
Chr1	26294769	26294770	837
Chr1	26294770	26294771	835
Chr1	26294771	26294772	815
Chr1	26294772	26294774	812
Chr1	26294774	26294775	831
Chr1	26294775	26294776	820
Chr1	26294776	26294777	821
Chr1	26294777	26294778	822
Chr1	26294778	26294779	809
Chr1	26294779	26294780	808
Chr1	26294780	26294781	768
Chr1	26294781	26294782	769
Chr1	26294782	26294783	780
Chr1	26294783	26294784	772
Chr1	26294784	26294785	791
Chr1	26294785	26294786	782
Chr1	26294786	26294788	777
Chr1	26294788	26294789	773
Chr1	26294789	26294790	774
Chr1	26294790	26294791	779
Chr1	26294791	26294792	790
Chr1	26294792	26294793	801
Chr1	26294793	26294794	804
Chr1	26294794	26294795	800
Chr1	26294795	26294796	793
Chr1	26294796	26294798	792
Chr1	26294798	26294799	786
Chr1	26294799	26294800	787
Chr1	26294800	26294801	791
Chr1	26294801	26294802	788
Chr1	26294802	26294803	778
Chr1	26294803	26294804	788
Chr1	26294804	26294805	803
Chr1	26294805	26294807	804
Chr1	26294807	26294808	780
Chr1	26294808	26294809	783
Chr1	26294809	26294810	780
Chr1	26294810	26294811	786
Chr1	26294811	26294812	787
Chr1	26294812	26294813	797
Chr1	26294813	26294814	800
Chr1	26294814	26294815	796
Chr1	26294815	26294816	795
Chr1	26294816	26294817	786
Chr1	26294817	26294818	776
Chr1	26294818	26294819	780
Chr1	26294819	26294820	782
Chr1	26294820	26294821	825
Chr1	26294821	26294822	827
Chr1	26294822	26294823	838
Chr1	26294823	26294824	866
Chr1	26294824	26294825	882
Chr1	26294825	26294826	862
Chr1	26294826	26294827	841
Chr1	26294827	26294828	827
Chr1	26294828	26294829	823
Chr1	26294829	26294830	820
Chr1	26294830	26294831	813
Chr1	26294831	26294832	785
Chr1	26294832	26294834	782
Chr1	26294834	26294835	775
Chr1	26294835	26294836	767
Chr1	26294836	26294837	766
Chr1	26294837	26294838	762
Chr1	26294838	26294839	766
Chr1	26294839	26294840	768
Chr1	26294840	26294841	762
Chr1	26294841	26294842	765
Chr1	26294842	26294843	769
Chr1	26294843	26294844	766
Chr1	26294844	26294845	752
Chr1	26294845	26294846	707
Chr1	26294846	26294847	714
Chr1	26294847	26294848	732
Chr1	26294848	26294849	728
Chr1	26294849	26294850	712
Chr1	26294850	26294852	720
Chr1	26294852	26294853	721
Chr1	26294853	26294854	718
Chr1	26294854	26294856	716
Chr1	26294856	26294857	719
Chr1	26294857	26294858	725
Chr1	26294858	26294859	730
Chr1	26294859	26294860	732
Chr1	26294860	26294861	711
Chr1	26294861	26294862	720
Chr1	26294862	26294863	742
Chr1	26294863	26294865	738
Chr1	26294865	26294866	740
Chr1	26294866	26294867	726
Chr1	26294867	26294868	725
Chr1	26294868	26294869	724
Chr1	26294869	26294870	707
Chr1	26294870	26294871	705
Chr1	26294871	26294872	714
Chr1	26294872	26294873	712
Chr1	26294873	26294874	705
Chr1	26294874	26294875	67
Chr1	26294875	26294876	44
Chr1	26294876	26294879	40
Chr1	26294879	26294883	44
Chr1	26294883	26294884	43
Chr1	26294884	26294885	42
Chr1	26294885	26294887	39
Chr1	26294887	26294889	38
Chr1	26294889	26294891	39
Chr1	26294891	26294892	42
Chr1	26294892	26294895	41
Chr1	26294895	26294898	40
Chr1	26294898	26294901	37
Chr1	26294901	26294903	36
Chr1	26294903	26294910	35
Chr1	26294910	26294911	36
Chr1	26294911	26294913	38
Chr1	26294913	26294916	36
Chr1	26294916	26294919	38
Chr1	26294919	26294921	37
Chr1	26294921	26294924	35
Chr1	26294924	26294926	34
Chr1	26294926	26294927	33
Chr1	26294927	26294929	30
Chr1	26294929	26294934	29
Chr1	26294934	26294936	30
Chr1	26294936	26294939	29
Chr1	26294939	26294942	28
Chr1	26294942	26294944	27
Chr1	26294944	26294945	25
Chr1	26294945	26294949	26
Chr1	26294949	26294954	27
Chr1	26294954	26294957	28
Chr1	26294957	26294958	26
Chr1	26294958	26294959	25
Chr1	26294959	26294960	29
Chr1	26294960	26294961	39
Chr1	26294961	26294962	708
Chr1	26294962	26294963	730
Chr1	26294963	26294964	741
Chr1	26294964	26294965	747
Chr1	26294965	26294966	742
Chr1	26294966	26294968	741
Chr1	26294968	26294969	744
Chr1	26294969	26294970	739
Chr1	26294970	26294971	723
Chr1	26294971	26294972	717
Chr1	26294972	26294973	687
Chr1	26294973	26294974	724
Chr1	26294974	26294975	722
Chr1	26294975	26294977	741
Chr1	26294977	26294978	759
Chr1	26294978	26294979	776
Chr1	26294979	26294980	767
Chr1	26294980	26294981	789
Chr1	26294981	26294982	784
Chr1	26294982	26294983	781
Chr1	26294983	26294984	779
Chr1	26294984	26294985	773
Chr1	26294985	26294986	772
Chr1	26294986	26294987	780
Chr1	26294987	26294988	778
Chr1	26294988	26294989	779
Chr1	26294989	26294990	774
Chr1	26294990	26294991	775
Chr1	26294991	26294992	772
Chr1	26294992	26294993	756
Chr1	26294993	26294994	761
Chr1	26294994	26294995	766
Chr1	26294995	26294996	782
Chr1	26294996	26294997	784
Chr1	26294997	26294998	796
Chr1	26294998	26294999	794
Chr1	26294999	26295000	817
Chr1	26295000	26295001	809
Chr1	26295001	26295002	821
Chr1	26295002	26295003	822
Chr1	26295003	26295004	815
Chr1	26295004	26295005	818
Chr1	26295005	26295006	821
Chr1	26295006	26295007	830
Chr1	26295007	26295008	829
Chr1	26295008	26295009	774
Chr1	26295009	26295010	776
Chr1	26295010	26295011	767
Chr1	26295011	26295012	737
Chr1	26295012	26295013	712
Chr1	26295013	26295014	705
Chr1	26295014	26295015	738
Chr1	26295015	26295016	737
Chr1	26295016	26295017	746
Chr1	26295017	26295018	758
Chr1	26295018	26295019	791
Chr1	26295019	26295020	801
Chr1	26295020	26295022	806
Chr1	26295022	26295023	819
Chr1	26295023	26295024	830
Chr1	26295024	26295025	826
Chr1	26295025	26295026	831
Chr1	26295026	26295027	829
Chr1	26295027	26295028	834
Chr1	26295028	26295029	845
Chr1	26295029	26295030	839
Chr1	26295030	26295031	836
Chr1	26295031	26295032	838
Chr1	26295032	26295033	841
Chr1	26295033	26295034	855
Chr1	26295034	26295035	844
Chr1	26295035	26295036	822
Chr1	26295036	26295037	816
Chr1	26295037	26295038	811
Chr1	26295038	26295039	803
Chr1	26295039	26295040	808
Chr1	26295040	26295041	811
Chr1	26295041	26295042	810
Chr1	26295042	26295043	815
Chr1	26295043	26295044	842
Chr1	26295044	26295045	844
Chr1	26295045	26295046	865
Chr1	26295046	26295048	862
Chr1	26295048	26295049	864
Chr1	26295049	26295050	856
Chr1	26295050	26295051	832
Chr1	26295051	26295052	845
Chr1	26295052	26295054	846
Chr1	26295054	26295055	857
Chr1	26295055	26295056	859
Chr1	26295056	26295057	855
Chr1	26295057	26295058	852
Chr1	26295058	26295059	867
Chr1	26295059	26295060	874
Chr1	26295060	26295061	886
Chr1	26295061	26295062	879
Chr1	26295062	26295063	852
Chr1	26295063	26295064	836
Chr1	26295064	26295065	838
Chr1	26295065	26295066	837
Chr1	26295066	26295067	843
Chr1	26295067	26295068	847
Chr1	26295068	26295069	849
Chr1	26295069	26295070	858
Chr1	26295070	26295071	854
Chr1	26295071	26295072	859
Chr1	26295072	26295073	866
Chr1	26295073	26295074	873
Chr1	26295074	26295075	844
Chr1	26295075	26295076	855
Chr1	26295076	26295078	846
Chr1	26295078	26295079	827
Chr1	26295079	26295080	809
Chr1	26295080	26295081	802
Chr1	26295081	26295082	764
Chr1	26295082	26295083	767
Chr1	26295083	26295084	768
Chr1	26295084	26295085	770
Chr1	26295085	26295086	777
Chr1	26295086	26295087	768
Chr1	26295087	26295088	762
Chr1	26295088	26295089	763
Chr1	26295089	26295090	761
Chr1	26295090	26295091	757
Chr1	26295091	26295092	751
Chr1	26295092	26295093	738
Chr1	26295093	26295094	737
Chr1	26295094	26295096	733
Chr1	26295096	26295097	723
Chr1	26295097	26295098	717
Chr1	26295098	26295099	710
Chr1	26295099	26295100	705
Chr1	26295100	26295101	676
Chr1	26295101	26295102	677
Chr1	26295102	26295103	664
Chr1	26295103	26295104	673
Chr1	26295104	26295105	679
Chr1	26295105	26295106	682
Chr1	26295106	26295107	677
Chr1	26295107	26295108	666
Chr1	26295108	26295109	677
Chr1	26295109	26295110	679
Chr1	26295110	26295111	675
Chr1	26295111	26295112	680
Chr1	26295112	26295113	686
Chr1	26295113	26295114	683
Chr1	26295114	26295115	676
Chr1	26295115	26295116	642
Chr1	26295116	26295117	643
Chr1	26295117	26295118	637
Chr1	26295118	26295119	618
Chr1	26295119	26295120	581
Chr1	26295120	26295121	578
Chr1	26295121	26295122	570
Chr1	26295122	26295123	575
Chr1	26295123	26295124	562
Chr1	26295124	26295125	553
Chr1	26295125	26295126	551
Chr1	26295126	26295127	553
Chr1	26295127	26295128	554
Chr1	26295128	26295129	545
Chr1	26295129	26295130	532
Chr1	26295130	26295131	531
Chr1	26295131	26295132	529
Chr1	26295132	26295133	525
Chr1	26295133	26295134	520
Chr1	26295134	26295135	499
Chr1	26295135	26295136	501
Chr1	26295136	26295137	498
Chr1	26295137	26295139	499
Chr1	26295139	26295140	494
Chr1	26295140	26295141	485
Chr1	26295141	26295142	482
Chr1	26295142	26295143	487
Chr1	26295143	26295144	480
Chr1	26295144	26295145	456
Chr1	26295145	26295146	454
Chr1	26295146	26295147	422
Chr1	26295147	26295148	419
Chr1	26295148	26295149	420
Chr1	26295149	26295151	423
Chr1	26295151	26295152	418
Chr1	26295152	26295153	400
Chr1	26295153	26295154	394
Chr1	26295154	26295155	391
Chr1	26295155	26295156	376
Chr1	26295156	26295157	372
Chr1	26295157	26295158	365
Chr1	26295158	26295159	363
Chr1	26295159	26295160	195
Chr1	26295160	26295161	184
Chr1	26295161	26295162	173
Chr1	26295162	26295164	172
Chr1	26295164	26295166	170
Chr1	26295166	26295167	167
Chr1	26295167	26295168	164
Chr1	26295168	26295169	167
Chr1	26295169	26295170	168
Chr1	26295170	26295171	167
Chr1	26295171	26295172	169
Chr1	26295172	26295175	164
Chr1	26295175	26295176	160
Chr1	26295176	26295177	156
Chr1	26295177	26295178	145
Chr1	26295178	26295179	144
Chr1	26295179	26295180	142
Chr1	26295180	26295183	137
Chr1	26295183	26295185	134
Chr1	26295185	26295186	133
Chr1	26295186	26295187	128
Chr1	26295187	26295188	123
Chr1	26295188	26295189	126
Chr1	26295189	26295190	129
Chr1	26295190	26295191	128
Chr1	26295191	26295192	127
Chr1	26295192	26295193	131
Chr1	26295193	26295194	130
Chr1	26295194	26295196	126
Chr1	26295196	26295197	122
Chr1	26295197	26295198	119
Chr1	26295198	26295199	116
Chr1	26295199	26295201	113
Chr1	26295201	26295202	112
Chr1	26295202	26295204	111
Chr1	26295204	26295205	102
Chr1	26295205	26295206	99
Chr1	26295206	26295207	97
Chr1	26295207	26295208	98
Chr1	26295208	26295209	97
Chr1	26295209	26295210	87
Chr1	26295210	26295212	86
Chr1	26295212	26295213	81
Chr1	26295213	26295214	80
Chr1	26295214	26295215	82
Chr1	26295215	26295216	83
Chr1	26295216	26295217	82
Chr1	26295217	26295220	81
Chr1	26295220	26295221	83
Chr1	26295221	26295222	82
Chr1	26295222	26295224	84
Chr1	26295224	26295225	87
Chr1	26295225	26295226	85
Chr1	26295226	26295227	89
Chr1	26295227	26295228	85
Chr1	26295228	26295230	84
Chr1	26295230	26295231	83
Chr1	26295231	26295234	81
Chr1	26295234	26295235	80
Chr1	26295235	26295236	77
Chr1	26295236	26295240	73
Chr1	26295240	26295242	72
Chr1	26295242	26295243	70
Chr1	26295243	26295245	68
Chr1	26295245	26295249	66
Chr1	26295249	26295250	63
Chr1	26295250	26295252	60
Chr1	26295252	26295254	57
Chr1	26295254	26295255	58
Chr1	26295255	26295257	61
Chr1	26295257	26295258	68
Chr1	26295258	26295259	70
Chr1	26295259	26295260	71
Chr1	26295260	26295261	77
Chr1	26295261	26295262	75
Chr1	26295262	26295263	74
Chr1	26295263	26295264	77
Chr1	26295264	26295265	78
Chr1	26295265	26295266	80
Chr1	26295266	26295268	85
Chr1	26295268	26295269	87
Chr1	26295269	26295270	86
Chr1	26295270	26295271	85
Chr1	26295271	26295272	86
Chr1	26295272	26295273	85
Chr1	26295273	26295275	89
Chr1	26295275	26295276	90
Chr1	26295276	26295277	93
Chr1	26295277	26295281	91
Chr1	26295281	26295282	92
Chr1	26295282	26295283	95
Chr1	26295283	26295284	96
Chr1	26295284	26295289	97
Chr1	26295289	26295290	94
Chr1	26295290	26295291	89
Chr1	26295291	26295293	88
Chr1	26295293	26295296	84
Chr1	26295296	26295298	86
Chr1	26295298	26295300	85
Chr1	26295300	26295301	84
Chr1	26295301	26295302	85
Chr1	26295302	26295303	91
Chr1	26295303	26295304	93
Chr1	26295304	26295306	95
Chr1	26295306	26295309	100
Chr1	26295309	26295310	102
Chr1	26295310	26295311	103
Chr1	26295311	26295312	110
Chr1	26295312	26295313	109
Chr1	26295313	26295315	110
Chr1	26295315	26295316	109
Chr1	26295316	26295317	111
Chr1	26295317	26295318	146
Chr1	26295318	26295319	147
Chr1	26295319	26295320	149
Chr1	26295320	26295321	151
Chr1	26295321	26295322	150
Chr1	26295322	26295323	152
Chr1	26295323	26295325	149
Chr1	26295325	26295326	152
Chr1	26295326	26295327	153
Chr1	26295327	26295328	151
Chr1	26295328	26295331	150
Chr1	26295331	26295332	151
Chr1	26295332	26295336	152
Chr1	26295336	26295337	154
Chr1	26295337	26295339	157
Chr1	26295339	26295340	158
Chr1	26295340	26295341	159
Chr1	26295341	26295342	163
Chr1	26295342	26295346	168
Chr1	26295346	26295347	167
Chr1	26295347	26295349	172
Chr1	26295349	26295350	171
Chr1	26295350	26295351	174
Chr1	26295351	26295352	177
Chr1	26295352	26295353	184
Chr1	26295353	26295354	186
Chr1	26295354	26295355	188
Chr1	26295355	26295356	192
Chr1	26295356	26295357	197
Chr1	26295357	26295358	198
Chr1	26295358	26295360	199
Chr1	26295360	26295361	215
Chr1	26295361	26295362	210
Chr1	26295362	26295363	211
Chr1	26295363	26295365	215
Chr1	26295365	26295367	217
Chr1	26295367	26295369	215
Chr1	26295369	26295370	220
Chr1	26295370	26295372	222
Chr1	26295372	26295373	221
Chr1	26295373	26295374	222
Chr1	26295374	26295377	220
Chr1	26295377	26295378	217
Chr1	26295378	26295380	219
Chr1	26295380	26295381	220
Chr1	26295381	26295382	222
Chr1	26295382	26295384	227
Chr1	26295384	26295385	230
Chr1	26295385	26295386	232
Chr1	26295386	26295387	233
Chr1	26295387	26295388	234
Chr1	26295388	26295389	235
Chr1	26295389	26295391	237
Chr1	26295391	26295392	243
Chr1	26295392	26295393	245
Chr1	26295393	26295395	248
Chr1	26295395	26295396	251
Chr1	26295396	26295397	253
Chr1	26295397	26295398	249
Chr1	26295398	26295399	252
Chr1	26295399	26295400	253
Chr1	26295400	26295401	283
Chr1	26295401	26295402	295
Chr1	26295402	26295403	308
Chr1	26295403	26295405	304
Chr1	26295405	26295407	306
Chr1	26295407	26295408	300
Chr1	26295408	26295409	314
Chr1	26295409	26295410	313
Chr1	26295410	26295411	310
Chr1	26295411	26295412	312
Chr1	26295412	26295413	308
Chr1	26295413	26295415	315
Chr1	26295415	26295417	325
Chr1	26295417	26295418	323
Chr1	26295418	26295419	296
Chr1	26295419	26295420	301
Chr1	26295420	26295421	340
Chr1	26295421	26295422	350
Chr1	26295422	26295423	351
Chr1	26295423	26295424	352
Chr1	26295424	26295425	360
Chr1	26295425	26295426	364
Chr1	26295426	26295427	369
Chr1	26295427	26295428	389
Chr1	26295428	26295429	393
Chr1	26295429	26295430	420
Chr1	26295430	26295431	423
Chr1	26295431	26295433	437
Chr1	26295433	26295434	444
Chr1	26295434	26295435	446
Chr1	26295435	26295436	452
Chr1	26295436	26295437	475
Chr1	26295437	26295438	479
Chr1	26295438	26295439	477
Chr1	26295439	26295441	478
Chr1	26295441	26295442	476
Chr1	26295442	26295443	471
Chr1	26295443	26295444	477
Chr1	26295444	26295445	483
Chr1	26295445	26295446	485
Chr1	26295446	26295447	484
Chr1	26295447	26295448	496
Chr1	26295448	26295449	494
Chr1	26295449	26295450	493
Chr1	26295450	26295451	497
Chr1	26295451	26295452	499
Chr1	26295452	26295453	502
Chr1	26295453	26295454	500
Chr1	26295454	26295455	507
Chr1	26295455	26295456	506
Chr1	26295456	26295457	500
Chr1	26295457	26295458	502
Chr1	26295458	26295459	515
Chr1	26295459	26295460	518
Chr1	26295460	26295461	517
Chr1	26295461	26295462	503
Chr1	26295462	26295463	501
Chr1	26295463	26295464	499
Chr1	26295464	26295465	495
Chr1	26295465	26295466	492
Chr1	26295466	26295467	489
Chr1	26295467	26295468	486
Chr1	26295468	26295470	483
Chr1	26295470	26295471	478
Chr1	26295471	26295472	489
Chr1	26295472	26295473	491
Chr1	26295473	26295474	492
Chr1	26295474	26295475	508
Chr1	26295475	26295476	507
Chr1	26295476	26295477	515
Chr1	26295477	26295478	518
Chr1	26295478	26295479	531
Chr1	26295479	26295480	542
Chr1	26295480	26295481	548
Chr1	26295481	26295482	551
Chr1	26295482	26295483	556
Chr1	26295483	26295484	552
Chr1	26295484	26295485	555
Chr1	26295485	26295486	550
Chr1	26295486	26295487	547
Chr1	26295487	26295488	545
Chr1	26295488	26295490	543
Chr1	26295490	26295491	542
Chr1	26295491	26295492	548
Chr1	26295492	26295493	543
Chr1	26295493	26295494	547
Chr1	26295494	26295495	563
Chr1	26295495	26295496	562
Chr1	26295496	26295497	569
Chr1	26295497	26295498	568
Chr1	26295498	26295499	565
Chr1	26295499	26295500	626
Chr1	26295500	26295501	627
Chr1	26295501	26295503	605
Chr1	26295503	26295504	603
Chr1	26295504	26295505	602
Chr1	26295505	26295506	603
Chr1	26295506	26295507	599
Chr1	26295507	26295508	602
Chr1	26295508	26295509	606
Chr1	26295509	26295512	598
Chr1	26295512	26295513	595
Chr1	26295513	26295514	590
Chr1	26295514	26295515	584
Chr1	26295515	26295516	582
Chr1	26295516	26295519	568
Chr1	26295519	26295520	565
Chr1	26295520	26295521	559
Chr1	26295521	26295522	526
Chr1	26295522	26295524	515
Chr1	26295524	26295525	511
Chr1	26295525	26295526	504
Chr1	26295526	26295527	499
Chr1	26295527	26295528	489
Chr1	26295528	26295529	470
Chr1	26295529	26295530	466
Chr1	26295530	26295531	440
Chr1	26295531	26295532	437
Chr1	26295532	26295533	424
Chr1	26295533	26295534	423
Chr1	26295534	26295535	418
Chr1	26295535	26295536	415
Chr1	26295536	26295537	409
Chr1	26295537	26295538	388
Chr1	26295538	26295539	382
Chr1	26295539	26295540	380
Chr1	26295540	26295543	377
Chr1	26295543	26295544	376
Chr1	26295544	26295545	363
Chr1	26295545	26295546	357
Chr1	26295546	26295548	356
Chr1	26295548	26295549	352
Chr1	26295549	26295551	351
Chr1	26295551	26295552	348
Chr1	26295552	26295553	344
Chr1	26295553	26295554	339
Chr1	26295554	26295555	334
Chr1	26295555	26295556	325
Chr1	26295556	26295557	323
Chr1	26295557	26295558	322
Chr1	26295558	26295559	313
Chr1	26295559	26295560	297
Chr1	26295560	26295563	286
Chr1	26295563	26295566	285
Chr1	26295566	26295569	284
Chr1	26295569	26295570	283
Chr1	26295570	26295571	281
Chr1	26295571	26295572	280
Chr1	26295572	26295573	267
Chr1	26295573	26295574	265
Chr1	26295574	26295575	264
Chr1	26295575	26295576	243
Chr1	26295576	26295577	242
Chr1	26295577	26295578	232
Chr1	26295578	26295579	231
Chr1	26295579	26295580	215
Chr1	26295580	26295581	200
Chr1	26295581	26295582	193
Chr1	26295582	26295583	189
Chr1	26295583	26295584	182
Chr1	26295584	26295585	181
Chr1	26295585	26295586	173
Chr1	26295586	26295589	172
Chr1	26295589	26295590	255
Chr1	26295590	26295591	254
Chr1	26295591	26295592	252
Chr1	26295592	26295593	245
Chr1	26295593	26295594	238
Chr1	26295594	26295595	232
Chr1	26295595	26295596	198
Chr1	26295596	26295597	195
Chr1	26295597	26295598	177
Chr1	26295598	26295599	169
Chr1	26295599	26295600	157
Chr1	26295600	26295601	73
Chr1	26295601	26295602	70
Chr1	26295602	26295603	56
Chr1	26295603	26295604	33
Chr1	26295604	26295605	12
Chr1	26295605	26295606	10
Chr1	26295606	26295608	8
Chr1	26295608	26295612	7
Chr1	26295612	26295614	6
Chr1	26295614	26295616	5
Chr1	26295616	26295634	4
Chr1	26295634	26295643	3
Chr1	26295643	26295679	1
Chr1	26295702	26295707	71
Chr1	26295707	26295708	70
Chr1	26295708	26295709	68
Chr1	26295709	26295711	66
Chr1	26295711	26295712	67
Chr1	26295712	26295715	69
Chr1	26295715	26295716	68
Chr1	26295716	26295719	64
Chr1	26295719	26295723	61
Chr1	26295723	26295724	60
Chr1	26295724	26295725	61
Chr1	26295725	26295730	60
Chr1	26295730	26295731	58
Chr1	26295731	26295732	57
Chr1	26295732	26295734	56
Chr1	26295734	26295739	55
[truncated: 7,606 more rows]
