# Supplementary material for: SEQing: web-based visualization of iCLIP and RNA-seq data in an interactive python framework
Source: BMC Bioinformatics. 2020 Mar 18;21:113. doi: 10.1186/s12859-020-3434-9 (PMC7079501; doi:10.1186/s12859-020-3434-9)
Supplement: Supplementary file 1 — Additional file 1 Source code and sample data for SEQing. The Python code and samples of Arabidopsis thaliana iCLIP (GSE99427) and RNA-seq (GSE99615) data used to start the sample dataset dashboard. [file 12859_2020_3434_MOESM1_ESM.zip › SEQing-master/example_set/grp7-1 8i_LL24.dpsi.bed]

Chr1	26294962	26295590	A5	0.241	-
Chr1	26294962	26295703	A5	0.314	-
Chr1	26295159	26295590	RI	0.24	-
Chr1	26295159	26295703	RI	0.329	-
