# Supplementary material for: SEQing: web-based visualization of iCLIP and RNA-seq data in an interactive python framework
Source: BMC Bioinformatics. 2020 Mar 18;21:113. doi: 10.1186/s12859-020-3434-9 (PMC7079501; doi:10.1186/s12859-020-3434-9)
Supplement: Supplementary file 1 — Additional file 1 Source code and sample data for SEQing. The Python code and samples of Arabidopsis thaliana iCLIP (GSE99427) and RNA-seq (GSE99615) data used to start the sample dataset dashboard. [file 12859_2020_3434_MOESM1_ESM.zip › SEQing-master/example_set/grp7-1 8i_LL36.bedgraph]

Chr1	4612108	4612151	3
Chr1	4612151	4612155	2
Chr1	4612155	4612175	3
Chr1	4612175	4612201	2
Chr1	4612201	4612207	3
Chr1	4612207	4612209	4
Chr1	4612209	4612211	3
Chr1	4612211	4612229	4
Chr1	4612229	4612240	5
Chr1	4612240	4612245	6
Chr1	4612245	4612256	7
Chr1	4612256	4612260	6
Chr1	4612260	4612261	7
Chr1	4612261	4612267	8
Chr1	4612267	4612268	9
Chr1	4612268	4612275	10
Chr1	4612275	4612290	11
Chr1	4612290	4612301	13
Chr1	4612301	4612306	14
Chr1	4612306	4612307	15
Chr1	4612307	4612308	16
Chr1	4612308	4612312	15
Chr1	4612312	4612320	16
Chr1	4612320	4612325	18
Chr1	4612325	4612326	19
Chr1	4612326	4612327	20
Chr1	4612327	4612329	23
Chr1	4612329	4612330	24
Chr1	4612330	4612337	23
Chr1	4612337	4612339	24
Chr1	4612339	4612341	25
Chr1	4612341	4612342	24
Chr1	4612342	4612346	25
Chr1	4612346	4612347	24
Chr1	4612347	4612352	25
Chr1	4612352	4612353	26
Chr1	4612353	4612354	28
Chr1	4612354	4612360	29
Chr1	4612360	4612361	30
Chr1	4612361	4612362	31
Chr1	4612362	4612366	30
Chr1	4612366	4612367	31
Chr1	4612367	4612369	37
Chr1	4612369	4612370	38
Chr1	4612370	4612372	39
Chr1	4612372	4612376	40
Chr1	4612376	4612377	39
Chr1	4612377	4612381	40
Chr1	4612381	4612386	42
Chr1	4612386	4612389	43
Chr1	4612389	4612390	46
Chr1	4612390	4612394	52
Chr1	4612394	4612395	53
Chr1	4612395	4612396	55
Chr1	4612396	4612397	56
Chr1	4612397	4612399	57
Chr1	4612399	4612400	59
Chr1	4612400	4612402	61
Chr1	4612402	4612403	62
Chr1	4612403	4612406	61
Chr1	4612406	4612408	62
Chr1	4612408	4612409	61
Chr1	4612409	4612410	63
Chr1	4612410	4612413	65
Chr1	4612413	4612414	66
Chr1	4612414	4612415	67
Chr1	4612415	4612417	69
Chr1	4612417	4612418	71
Chr1	4612418	4612419	73
Chr1	4612419	4612420	74
Chr1	4612420	4612421	75
Chr1	4612421	4612426	73
Chr1	4612426	4612427	72
Chr1	4612427	4612428	71
Chr1	4612428	4612429	68
Chr1	4612429	4612430	69
Chr1	4612430	4612431	68
Chr1	4612431	4612432	70
Chr1	4612432	4612434	75
Chr1	4612434	4612435	76
Chr1	4612435	4612440	77
Chr1	4612440	4612442	76
Chr1	4612442	4612443	79
Chr1	4612443	4612444	80
Chr1	4612444	4612446	81
Chr1	4612446	4612447	82
Chr1	4612447	4612448	83
Chr1	4612448	4612450	82
Chr1	4612450	4612452	83
Chr1	4612452	4612453	86
Chr1	4612453	4612454	85
Chr1	4612454	4612455	86
Chr1	4612455	4612458	85
Chr1	4612458	4612459	86
Chr1	4612459	4612460	87
Chr1	4612460	4612462	89
Chr1	4612462	4612465	87
Chr1	4612465	4612466	90
Chr1	4612466	4612467	91
Chr1	4612467	4612468	88
Chr1	4612468	4612469	83
Chr1	4612469	4612470	84
Chr1	4612470	4612472	82
Chr1	4612472	4612473	83
Chr1	4612473	4612474	87
Chr1	4612474	4612478	88
Chr1	4612478	4612479	87
Chr1	4612479	4612482	88
Chr1	4612482	4612484	85
Chr1	4612484	4612486	84
Chr1	4612486	4612487	83
Chr1	4612487	4612489	82
Chr1	4612489	4612490	81
Chr1	4612490	4612491	78
Chr1	4612491	4612492	73
Chr1	4612492	4612493	71
Chr1	4612493	4612494	70
Chr1	4612494	4612495	71
Chr1	4612495	4612496	70
Chr1	4612496	4612498	69
Chr1	4612498	4612500	68
Chr1	4612500	4612501	67
Chr1	4612501	4612502	65
Chr1	4612502	4612504	66
Chr1	4612504	4612505	68
Chr1	4612505	4612507	67
Chr1	4612507	4612508	66
Chr1	4612508	4612510	67
Chr1	4612510	4612514	65
Chr1	4612514	4612516	62
Chr1	4612516	4612518	60
Chr1	4612518	4612519	57
Chr1	4612519	4612521	55
Chr1	4612521	4612522	54
Chr1	4612522	4612527	55
Chr1	4612527	4612530	56
Chr1	4612530	4612531	55
Chr1	4612531	4612532	56
Chr1	4612532	4612533	55
Chr1	4612533	4612535	56
Chr1	4612535	4612536	57
Chr1	4612536	4612538	56
Chr1	4612538	4612542	59
Chr1	4612542	4612543	60
Chr1	4612543	4612544	57
Chr1	4612544	4612545	56
Chr1	4612545	4612549	55
Chr1	4612549	4612550	58
Chr1	4612550	4612551	59
Chr1	4612551	4612553	60
Chr1	4612553	4612554	61
Chr1	4612554	4612555	66
Chr1	4612555	4612557	64
Chr1	4612557	4612559	65
Chr1	4612559	4612560	63
Chr1	4612560	4612561	62
Chr1	4612561	4612562	60
Chr1	4612562	4612566	59
Chr1	4612566	4612567	56
Chr1	4612567	4612569	55
Chr1	4612569	4612571	54
Chr1	4612571	4612572	14
Chr1	4612572	4612573	13
Chr1	4612573	4612589	12
Chr1	4612589	4612590	11
Chr1	4612590	4612599	12
Chr1	4612599	4612604	13
Chr1	4612604	4612605	14
Chr1	4612605	4612610	12
Chr1	4612610	4612613	14
Chr1	4612613	4612623	13
Chr1	4612623	4612632	14
Chr1	4612632	4612634	13
Chr1	4612634	4612639	12
Chr1	4612639	4612643	11
Chr1	4612643	4612648	12
Chr1	4612648	4612649	13
Chr1	4612649	4612650	15
Chr1	4612650	4612655	13
Chr1	4612655	4612659	12
Chr1	4612659	4612666	13
Chr1	4612666	4612669	52
Chr1	4612669	4612670	50
Chr1	4612670	4612671	49
Chr1	4612671	4612675	48
Chr1	4612675	4612683	47
Chr1	4612683	4612686	48
Chr1	4612686	4612688	47
Chr1	4612688	4612690	49
Chr1	4612690	4612691	48
Chr1	4612691	4612696	47
Chr1	4612696	4612697	46
Chr1	4612697	4612698	47
Chr1	4612698	4612699	46
Chr1	4612699	4612700	45
Chr1	4612700	4612702	44
Chr1	4612702	4612703	45
Chr1	4612703	4612704	46
Chr1	4612704	4612705	47
Chr1	4612705	4612707	48
Chr1	4612707	4612711	50
Chr1	4612711	4612713	47
Chr1	4612713	4612714	44
Chr1	4612714	4612716	45
Chr1	4612716	4612723	44
Chr1	4612723	4612728	43
Chr1	4612728	4612729	47
Chr1	4612729	4612731	44
Chr1	4612731	4612733	42
Chr1	4612733	4612734	43
Chr1	4612734	4612735	41
Chr1	4612735	4612738	40
Chr1	4612738	4612740	39
Chr1	4612740	4612744	38
Chr1	4612744	4612745	37
Chr1	4612745	4612746	38
Chr1	4612746	4612748	37
Chr1	4612748	4612749	36
Chr1	4612749	4612750	32
Chr1	4612750	4612751	28
Chr1	4612751	4612752	27
Chr1	4612752	4612753	28
Chr1	4612753	4612754	26
Chr1	4612754	4612755	27
Chr1	4612755	4612756	28
Chr1	4612756	4612757	29
Chr1	4612757	4612760	33
Chr1	4612760	4612768	32
Chr1	4612768	4612769	33
Chr1	4612769	4612770	34
Chr1	4612770	4612771	33
Chr1	4612771	4612776	34
Chr1	4612776	4612778	36
Chr1	4612778	4612779	38
Chr1	4612779	4612781	40
Chr1	4612781	4612782	42
Chr1	4612782	4612783	43
Chr1	4612783	4612786	44
Chr1	4612786	4612787	47
Chr1	4612787	4612788	50
Chr1	4612788	4612789	53
Chr1	4612789	4612790	52
Chr1	4612790	4612793	54
Chr1	4612793	4612795	55
Chr1	4612795	4612796	56
Chr1	4612796	4612801	57
Chr1	4612801	4612804	58
Chr1	4612804	4612806	56
Chr1	4612806	4612808	54
Chr1	4612808	4612811	52
Chr1	4612811	4612813	53
Chr1	4612813	4612819	52
Chr1	4612819	4612821	53
Chr1	4612821	4612822	56
Chr1	4612822	4612823	57
Chr1	4612823	4612825	59
Chr1	4612825	4612826	62
Chr1	4612826	4612829	66
Chr1	4612829	4612831	65
Chr1	4612831	4612832	68
Chr1	4612832	4612833	70
Chr1	4612833	4612834	72
Chr1	4612834	4612838	74
Chr1	4612838	4612840	73
Chr1	4612840	4612841	75
Chr1	4612841	4612842	78
Chr1	4612842	4612843	81
Chr1	4612843	4612844	83
Chr1	4612844	4612845	86
Chr1	4612845	4612846	90
Chr1	4612846	4612847	94
Chr1	4612847	4612848	96
Chr1	4612848	4612851	95
Chr1	4612851	4612852	96
Chr1	4612852	4612853	102
Chr1	4612853	4612854	113
Chr1	4612854	4612855	114
Chr1	4612855	4612858	113
Chr1	4612858	4612859	108
Chr1	4612859	4612860	109
Chr1	4612860	4612861	111
Chr1	4612861	4612863	114
Chr1	4612863	4612865	115
Chr1	4612865	4612867	116
Chr1	4612867	4612869	117
Chr1	4612869	4612875	116
Chr1	4612875	4612877	118
Chr1	4612877	4612878	117
Chr1	4612878	4612879	118
Chr1	4612879	4612880	117
Chr1	4612880	4612881	115
Chr1	4612881	4612882	116
Chr1	4612882	4612883	115
Chr1	4612883	4612884	116
Chr1	4612884	4612886	115
Chr1	4612886	4612887	117
Chr1	4612887	4612890	115
Chr1	4612890	4612892	116
Chr1	4612892	4612893	115
Chr1	4612893	4612894	116
Chr1	4612894	4612895	115
Chr1	4612895	4612896	120
Chr1	4612896	4612897	119
Chr1	4612897	4612898	121
Chr1	4612898	4612899	122
Chr1	4612899	4612902	126
Chr1	4612902	4612904	125
Chr1	4612904	4612907	124
Chr1	4612907	4612908	125
Chr1	4612908	4612912	127
Chr1	4612912	4612913	131
Chr1	4612913	4612914	133
Chr1	4612914	4612915	136
Chr1	4612915	4612916	137
Chr1	4612916	4612917	138
Chr1	4612917	4612919	139
Chr1	4612919	4612920	142
Chr1	4612920	4612922	140
Chr1	4612922	4612924	136
Chr1	4612924	4612926	135
Chr1	4612926	4612929	133
Chr1	4612929	4612930	134
Chr1	4612930	4612931	139
Chr1	4612931	4612932	145
Chr1	4612932	4612933	151
Chr1	4612933	4612935	157
Chr1	4612935	4612937	156
Chr1	4612937	4612938	166
Chr1	4612938	4612939	167
Chr1	4612939	4612942	179
Chr1	4612942	4612943	178
Chr1	4612943	4612945	175
Chr1	4612945	4612946	172
Chr1	4612946	4612947	167
Chr1	4612947	4612948	166
Chr1	4612948	4612949	168
Chr1	4612949	4612952	170
Chr1	4612952	4612953	168
Chr1	4612953	4612954	162
Chr1	4612954	4612955	150
Chr1	4612955	4612956	149
Chr1	4612956	4612959	150
Chr1	4612959	4612962	149
Chr1	4612962	4612964	153
Chr1	4612964	4612966	152
Chr1	4612966	4612967	151
Chr1	4612967	4612969	153
Chr1	4612969	4612971	157
Chr1	4612971	4612973	158
Chr1	4612973	4612974	160
Chr1	4612974	4612975	161
Chr1	4612975	4612976	164
Chr1	4612976	4612977	162
Chr1	4612977	4612978	161
Chr1	4612978	4612979	160
Chr1	4612979	4612980	162
Chr1	4612980	4612981	172
Chr1	4612981	4612982	173
Chr1	4612982	4612983	175
Chr1	4612983	4612984	176
Chr1	4612984	4612986	174
Chr1	4612986	4612987	175
Chr1	4612987	4612988	178
Chr1	4612988	4612989	184
Chr1	4612989	4612990	193
Chr1	4612990	4612991	192
Chr1	4612991	4612994	191
Chr1	4612994	4612995	192
Chr1	4612995	4612996	200
Chr1	4612996	4612997	197
Chr1	4612997	4612998	202
Chr1	4612998	4612999	200
Chr1	4612999	4613000	199
Chr1	4613000	4613001	197
Chr1	4613001	4613002	196
Chr1	4613002	4613006	200
Chr1	4613006	4613007	202
Chr1	4613007	4613008	201
Chr1	4613008	4613009	205
Chr1	4613009	4613010	209
Chr1	4613010	4613011	211
Chr1	4613011	4613013	212
Chr1	4613013	4613014	209
Chr1	4613014	4613015	206
Chr1	4613015	4613016	204
Chr1	4613016	4613018	207
Chr1	4613018	4613019	206
Chr1	4613019	4613020	207
Chr1	4613020	4613023	205
Chr1	4613023	4613024	209
Chr1	4613024	4613026	211
Chr1	4613026	4613027	210
Chr1	4613027	4613028	211
Chr1	4613028	4613029	210
Chr1	26293632	26293633	1
Chr1	26293633	26293637	2
Chr1	26293637	26293649	3
Chr1	26293649	26293653	4
Chr1	26293653	26293654	5
Chr1	26293654	26293661	6
Chr1	26293661	26293667	13
Chr1	26293667	26293669	15
Chr1	26293669	26293670	17
Chr1	26293670	26293679	18
Chr1	26293679	26293680	19
Chr1	26293680	26293681	20
Chr1	26293681	26293682	46
Chr1	26293682	26293683	54
Chr1	26293683	26293684	57
Chr1	26293684	26293685	60
Chr1	26293685	26293686	61
Chr1	26293686	26293687	68
Chr1	26293687	26293688	74
Chr1	26293688	26293692	76
Chr1	26293692	26293693	80
Chr1	26293693	26293694	82
Chr1	26293694	26293695	83
Chr1	26293695	26293701	84
Chr1	26293701	26293707	85
Chr1	26293707	26293708	86
Chr1	26293708	26293709	93
Chr1	26293709	26293710	96
Chr1	26293710	26293714	109
Chr1	26293714	26293715	110
Chr1	26293715	26293717	112
Chr1	26293717	26293720	113
Chr1	26293720	26293721	115
Chr1	26293721	26293722	120
Chr1	26293722	26293723	145
Chr1	26293723	26293724	157
Chr1	26293724	26293725	163
Chr1	26293725	26293726	167
Chr1	26293726	26293727	172
Chr1	26293727	26293728	176
Chr1	26293728	26293729	179
Chr1	26293729	26293731	181
Chr1	26293731	26293733	190
Chr1	26293733	26293734	191
Chr1	26293734	26293736	192
Chr1	26293736	26293737	194
Chr1	26293737	26293740	198
Chr1	26293740	26293741	199
Chr1	26293741	26293742	201
Chr1	26293742	26293744	203
Chr1	26293744	26293745	210
Chr1	26293745	26293746	211
Chr1	26293746	26293747	212
Chr1	26293747	26293748	218
Chr1	26293748	26293749	262
Chr1	26293749	26293750	299
Chr1	26293750	26293751	314
Chr1	26293751	26293752	321
Chr1	26293752	26293753	322
Chr1	26293753	26293754	323
Chr1	26293754	26293755	324
Chr1	26293755	26293756	325
Chr1	26293756	26293757	332
Chr1	26293757	26293758	335
Chr1	26293758	26293759	343
Chr1	26293759	26293760	344
Chr1	26293760	26293761	350
Chr1	26293761	26293762	355
Chr1	26293762	26293763	351
Chr1	26293763	26293767	355
Chr1	26293767	26293768	358
Chr1	26293768	26293769	368
Chr1	26293769	26293770	370
Chr1	26293770	26293771	376
Chr1	26293771	26293772	379
Chr1	26293772	26293773	389
Chr1	26293773	26293774	402
Chr1	26293774	26293775	404
Chr1	26293775	26293776	408
Chr1	26293776	26293777	412
Chr1	26293777	26293778	415
Chr1	26293778	26293779	425
Chr1	26293779	26293782	428
Chr1	26293782	26293783	407
Chr1	26293783	26293784	400
Chr1	26293784	26293786	393
Chr1	26293786	26293787	394
Chr1	26293787	26293788	391
Chr1	26293788	26293789	385
Chr1	26293789	26293790	387
Chr1	26293790	26293792	386
Chr1	26293792	26293794	389
Chr1	26293794	26293795	398
Chr1	26293795	26293796	411
Chr1	26293796	26293797	413
Chr1	26293797	26293798	418
Chr1	26293798	26293799	419
Chr1	26293799	26293800	429
Chr1	26293800	26293801	431
Chr1	26293801	26293802	434
Chr1	26293802	26293803	450
Chr1	26293803	26293804	454
Chr1	26293804	26293805	463
Chr1	26293805	26293806	487
Chr1	26293806	26293807	495
Chr1	26293807	26293808	503
Chr1	26293808	26293809	505
Chr1	26293809	26293810	503
Chr1	26293810	26293811	506
Chr1	26293811	26293812	504
Chr1	26293812	26293813	517
Chr1	26293813	26293814	531
Chr1	26293814	26293815	534
Chr1	26293815	26293816	538
Chr1	26293816	26293818	541
Chr1	26293818	26293819	539
Chr1	26293819	26293820	542
Chr1	26293820	26293821	550
Chr1	26293821	26293822	552
Chr1	26293822	26293823	557
Chr1	26293823	26293824	540
Chr1	26293824	26293825	530
Chr1	26293825	26293827	524
Chr1	26293827	26293828	526
Chr1	26293828	26293829	529
Chr1	26293829	26293830	531
Chr1	26293830	26293831	530
Chr1	26293831	26293832	533
Chr1	26293832	26293833	524
Chr1	26293833	26293834	526
Chr1	26293834	26293835	546
Chr1	26293835	26293836	547
Chr1	26293836	26293837	550
Chr1	26293837	26293839	549
Chr1	26293839	26293840	552
Chr1	26293840	26293841	554
Chr1	26293841	26293842	557
Chr1	26293842	26293843	555
Chr1	26293843	26293844	552
Chr1	26293844	26293845	561
Chr1	26293845	26293846	558
Chr1	26293846	26293847	578
Chr1	26293847	26293848	583
Chr1	26293848	26293849	579
Chr1	26293849	26293850	544
Chr1	26293850	26293851	512
Chr1	26293851	26293852	509
Chr1	26293852	26293853	533
Chr1	26293853	26293854	538
Chr1	26293854	26293855	546
Chr1	26293855	26293856	544
Chr1	26293856	26293857	543
Chr1	26293857	26293858	551
Chr1	26293858	26293859	548
Chr1	26293859	26293860	538
Chr1	26293860	26293861	548
Chr1	26293861	26293862	550
Chr1	26293862	26293864	554
Chr1	26293864	26293865	552
Chr1	26293865	26293867	554
Chr1	26293867	26293868	562
Chr1	26293868	26293869	563
Chr1	26293869	26293870	554
Chr1	26293870	26293871	562
Chr1	26293871	26293872	558
Chr1	26293872	26293873	559
Chr1	26293873	26293874	552
Chr1	26293874	26293876	537
Chr1	26293876	26293877	533
Chr1	26293877	26293878	535
Chr1	26293878	26293879	533
Chr1	26293879	26293881	526
Chr1	26293881	26293882	528
Chr1	26293882	26293883	536
Chr1	26293883	26293884	533
Chr1	26293884	26293885	535
Chr1	26293885	26293887	538
Chr1	26293887	26293888	539
Chr1	26293888	26293889	538
Chr1	26293889	26293890	552
Chr1	26293890	26293893	551
Chr1	26293893	26293894	553
Chr1	26293894	26293895	547
Chr1	26293895	26293896	542
Chr1	26293896	26293897	530
Chr1	26293897	26293898	540
Chr1	26293898	26293899	541
Chr1	26293899	26293900	546
Chr1	26293900	26293901	541
Chr1	26293901	26293903	539
Chr1	26293903	26293905	526
Chr1	26293905	26293906	536
Chr1	26293906	26293907	539
Chr1	26293907	26293909	540
Chr1	26293909	26293910	546
Chr1	26293910	26293911	553
Chr1	26293911	26293912	558
Chr1	26293912	26293913	550
Chr1	26293913	26293914	539
Chr1	26293914	26293915	524
Chr1	26293915	26293916	522
Chr1	26293916	26293917	533
Chr1	26293917	26293918	531
Chr1	26293918	26293919	540
Chr1	26293919	26293921	542
Chr1	26293921	26293922	535
Chr1	26293922	26293923	537
Chr1	26293923	26293924	530
Chr1	26293924	26293925	533
Chr1	26293925	26293927	534
Chr1	26293927	26293928	531
Chr1	26293928	26293929	527
Chr1	26293929	26293930	520
Chr1	26293930	26293931	518
Chr1	26293931	26293932	517
Chr1	26293932	26293934	513
Chr1	26293934	26293935	516
Chr1	26293935	26293936	495
Chr1	26293936	26293937	496
Chr1	26293937	26293938	493
Chr1	26293938	26293939	492
Chr1	26293939	26293940	488
Chr1	26293940	26293941	491
Chr1	26293941	26293942	492
Chr1	26293942	26293944	489
Chr1	26293944	26293945	495
Chr1	26293945	26293946	488
Chr1	26293946	26293947	481
Chr1	26293947	26293948	458
Chr1	26293948	26293949	456
Chr1	26293949	26293951	455
Chr1	26293951	26293952	480
Chr1	26293952	26293953	521
Chr1	26293953	26293954	499
Chr1	26293954	26293955	517
Chr1	26293955	26293956	530
Chr1	26293956	26293957	538
Chr1	26293957	26293958	545
Chr1	26293958	26293959	529
Chr1	26293959	26293960	530
Chr1	26293960	26293961	529
Chr1	26293961	26293962	518
Chr1	26293962	26293963	519
Chr1	26293963	26293964	511
Chr1	26293964	26293965	513
Chr1	26293965	26293966	514
Chr1	26293966	26293968	549
Chr1	26293968	26293969	546
Chr1	26293969	26293970	552
Chr1	26293970	26293971	555
Chr1	26293971	26293972	549
Chr1	26293972	26293973	550
Chr1	26293973	26293974	552
Chr1	26293974	26293975	553
Chr1	26293975	26293976	556
Chr1	26293976	26293977	555
Chr1	26293977	26293978	559
Chr1	26293978	26293979	555
Chr1	26293979	26293980	556
Chr1	26293980	26293981	560
Chr1	26293981	26293982	558
Chr1	26293982	26293983	555
Chr1	26293983	26293984	562
Chr1	26293984	26293985	571
Chr1	26293985	26293986	576
Chr1	26293986	26293987	578
Chr1	26293987	26293988	604
Chr1	26293988	26293989	609
Chr1	26293989	26293990	623
Chr1	26293990	26293991	620
Chr1	26293991	26293992	623
Chr1	26293992	26293993	621
Chr1	26293993	26293994	630
Chr1	26293994	26293995	634
Chr1	26293995	26293996	636
Chr1	26293996	26293998	639
Chr1	26293998	26293999	641
Chr1	26293999	26294000	661
Chr1	26294000	26294002	660
Chr1	26294002	26294003	680
Chr1	26294003	26294004	681
Chr1	26294004	26294007	680
Chr1	26294007	26294008	659
Chr1	26294008	26294009	655
Chr1	26294009	26294010	653
Chr1	26294010	26294011	649
Chr1	26294011	26294012	639
Chr1	26294012	26294013	635
Chr1	26294013	26294014	658
Chr1	26294014	26294015	670
Chr1	26294015	26294016	685
Chr1	26294016	26294017	687
Chr1	26294017	26294018	674
Chr1	26294018	26294019	676
Chr1	26294019	26294020	672
Chr1	26294020	26294021	691
Chr1	26294021	26294022	690
Chr1	26294022	26294023	687
Chr1	26294023	26294024	686
Chr1	26294024	26294025	687
Chr1	26294025	26294026	678
Chr1	26294026	26294027	681
Chr1	26294027	26294029	682
Chr1	26294029	26294030	683
Chr1	26294030	26294031	678
Chr1	26294031	26294032	674
Chr1	26294032	26294033	679
Chr1	26294033	26294034	682
Chr1	26294034	26294035	683
Chr1	26294035	26294036	679
Chr1	26294036	26294037	680
Chr1	26294037	26294038	681
Chr1	26294038	26294040	683
Chr1	26294040	26294041	684
Chr1	26294041	26294042	702
Chr1	26294042	26294043	700
Chr1	26294043	26294044	716
Chr1	26294044	26294045	735
Chr1	26294045	26294047	734
Chr1	26294047	26294048	749
Chr1	26294048	26294049	761
Chr1	26294049	26294050	758
Chr1	26294050	26294051	769
Chr1	26294051	26294052	778
Chr1	26294052	26294053	759
Chr1	26294053	26294054	716
Chr1	26294054	26294055	711
Chr1	26294055	26294056	690
Chr1	26294056	26294057	671
Chr1	26294057	26294058	666
Chr1	26294058	26294059	660
Chr1	26294059	26294060	665
Chr1	26294060	26294061	674
Chr1	26294061	26294062	678
Chr1	26294062	26294063	682
Chr1	26294063	26294065	686
Chr1	26294065	26294066	687
Chr1	26294066	26294067	694
Chr1	26294067	26294069	661
Chr1	26294069	26294070	665
Chr1	26294070	26294071	662
Chr1	26294071	26294073	658
Chr1	26294073	26294074	677
Chr1	26294074	26294075	671
Chr1	26294075	26294076	672
Chr1	26294076	26294077	681
Chr1	26294077	26294078	690
Chr1	26294078	26294079	714
Chr1	26294079	26294080	712
Chr1	26294080	26294081	713
Chr1	26294081	26294082	712
Chr1	26294082	26294083	724
Chr1	26294083	26294084	728
Chr1	26294084	26294085	712
Chr1	26294085	26294086	701
Chr1	26294086	26294087	695
Chr1	26294087	26294088	699
Chr1	26294088	26294089	672
Chr1	26294089	26294090	669
Chr1	26294090	26294091	657
Chr1	26294091	26294092	656
Chr1	26294092	26294093	657
Chr1	26294093	26294094	671
Chr1	26294094	26294095	666
Chr1	26294095	26294096	664
Chr1	26294096	26294097	666
Chr1	26294097	26294098	659
Chr1	26294098	26294099	679
Chr1	26294099	26294100	672
Chr1	26294100	26294101	666
Chr1	26294101	26294102	662
Chr1	26294102	26294103	659
Chr1	26294103	26294104	640
Chr1	26294104	26294105	635
Chr1	26294105	26294106	634
Chr1	26294106	26294107	630
Chr1	26294107	26294108	612
Chr1	26294108	26294109	611
Chr1	26294109	26294111	606
Chr1	26294111	26294112	613
Chr1	26294112	26294113	615
Chr1	26294113	26294114	631
Chr1	26294114	26294115	614
Chr1	26294115	26294116	633
Chr1	26294116	26294117	615
Chr1	26294117	26294118	613
Chr1	26294118	26294119	611
Chr1	26294119	26294120	615
Chr1	26294120	26294121	613
Chr1	26294121	26294122	599
Chr1	26294122	26294123	598
Chr1	26294123	26294124	630
Chr1	26294124	26294125	626
Chr1	26294125	26294126	633
Chr1	26294126	26294127	648
Chr1	26294127	26294129	646
Chr1	26294129	26294130	647
Chr1	26294130	26294131	644
Chr1	26294131	26294132	642
Chr1	26294132	26294133	644
Chr1	26294133	26294134	638
Chr1	26294134	26294135	651
Chr1	26294135	26294136	650
Chr1	26294136	26294138	651
Chr1	26294138	26294139	648
Chr1	26294139	26294140	645
Chr1	26294140	26294141	648
Chr1	26294141	26294142	657
Chr1	26294142	26294143	648
Chr1	26294143	26294144	644
Chr1	26294144	26294145	640
Chr1	26294145	26294146	619
Chr1	26294146	26294147	620
Chr1	26294147	26294148	618
Chr1	26294148	26294149	605
Chr1	26294149	26294150	603
Chr1	26294150	26294151	606
Chr1	26294151	26294152	601
Chr1	26294152	26294153	587
Chr1	26294153	26294154	580
Chr1	26294154	26294155	588
Chr1	26294155	26294156	593
Chr1	26294156	26294157	599
Chr1	26294157	26294158	601
Chr1	26294158	26294159	607
Chr1	26294159	26294160	616
Chr1	26294160	26294161	612
Chr1	26294161	26294162	608
Chr1	26294162	26294164	606
Chr1	26294164	26294165	610
Chr1	26294165	26294166	617
Chr1	26294166	26294167	629
Chr1	26294167	26294168	661
Chr1	26294168	26294169	664
Chr1	26294169	26294170	662
Chr1	26294170	26294171	640
Chr1	26294171	26294172	634
Chr1	26294172	26294173	661
Chr1	26294173	26294174	666
Chr1	26294174	26294175	676
Chr1	26294175	26294176	681
Chr1	26294176	26294177	678
Chr1	26294177	26294178	667
Chr1	26294178	26294179	670
Chr1	26294179	26294180	642
Chr1	26294180	26294181	641
Chr1	26294181	26294182	643
Chr1	26294182	26294183	639
Chr1	26294183	26294184	628
Chr1	26294184	26294185	626
Chr1	26294185	26294187	625
Chr1	26294187	26294188	626
Chr1	26294188	26294189	622
Chr1	26294189	26294190	630
Chr1	26294190	26294191	627
Chr1	26294191	26294192	624
Chr1	26294192	26294193	618
Chr1	26294193	26294194	613
Chr1	26294194	26294195	609
Chr1	26294195	26294196	608
Chr1	26294196	26294197	614
Chr1	26294197	26294198	623
Chr1	26294198	26294199	624
Chr1	26294199	26294200	609
Chr1	26294200	26294201	612
Chr1	26294201	26294202	600
Chr1	26294202	26294203	608
Chr1	26294203	26294204	628
Chr1	26294204	26294205	635
Chr1	26294205	26294206	639
Chr1	26294206	26294207	641
Chr1	26294207	26294208	649
Chr1	26294208	26294209	647
Chr1	26294209	26294210	653
Chr1	26294210	26294211	658
Chr1	26294211	26294212	665
Chr1	26294212	26294213	663
Chr1	26294213	26294214	669
Chr1	26294214	26294215	658
Chr1	26294215	26294216	650
Chr1	26294216	26294217	620
Chr1	26294217	26294218	627
Chr1	26294218	26294219	647
Chr1	26294219	26294220	652
Chr1	26294220	26294221	659
Chr1	26294221	26294222	687
Chr1	26294222	26294223	690
Chr1	26294223	26294224	688
Chr1	26294224	26294225	674
Chr1	26294225	26294226	673
Chr1	26294226	26294227	679
Chr1	26294227	26294228	674
Chr1	26294228	26294229	677
Chr1	26294229	26294230	686
Chr1	26294230	26294231	688
Chr1	26294231	26294232	689
Chr1	26294232	26294233	690
Chr1	26294233	26294234	688
Chr1	26294234	26294235	695
Chr1	26294235	26294236	678
Chr1	26294236	26294239	689
Chr1	26294239	26294240	699
Chr1	26294240	26294241	700
Chr1	26294241	26294242	701
Chr1	26294242	26294243	689
Chr1	26294243	26294244	675
Chr1	26294244	26294245	674
Chr1	26294245	26294246	671
Chr1	26294246	26294247	675
Chr1	26294247	26294248	678
Chr1	26294248	26294249	673
Chr1	26294249	26294250	677
Chr1	26294250	26294251	669
Chr1	26294251	26294252	670
Chr1	26294252	26294253	671
Chr1	26294253	26294254	670
Chr1	26294254	26294255	671
Chr1	26294255	26294256	725
Chr1	26294256	26294257	721
Chr1	26294257	26294258	725
Chr1	26294258	26294259	729
Chr1	26294259	26294260	740
Chr1	26294260	26294261	746
Chr1	26294261	26294262	755
Chr1	26294262	26294263	769
Chr1	26294263	26294264	773
Chr1	26294264	26294265	772
Chr1	26294265	26294266	762
Chr1	26294266	26294267	755
Chr1	26294267	26294268	743
Chr1	26294268	26294269	700
Chr1	26294269	26294270	693
Chr1	26294270	26294271	697
Chr1	26294271	26294272	687
Chr1	26294272	26294273	684
Chr1	26294273	26294274	654
Chr1	26294274	26294275	650
Chr1	26294275	26294276	628
Chr1	26294276	26294277	624
Chr1	26294277	26294278	622
Chr1	26294278	26294279	626
Chr1	26294279	26294280	622
Chr1	26294280	26294282	620
Chr1	26294282	26294283	627
Chr1	26294283	26294284	620
Chr1	26294284	26294285	630
Chr1	26294285	26294286	631
Chr1	26294286	26294288	628
Chr1	26294288	26294289	630
Chr1	26294289	26294290	634
Chr1	26294290	26294291	622
Chr1	26294291	26294292	621
Chr1	26294292	26294293	618
Chr1	26294293	26294294	98
Chr1	26294294	26294295	100
Chr1	26294295	26294296	99
Chr1	26294296	26294297	96
Chr1	26294297	26294298	94
Chr1	26294298	26294303	87
Chr1	26294303	26294304	82
Chr1	26294304	26294305	78
Chr1	26294305	26294306	75
Chr1	26294306	26294308	74
Chr1	26294308	26294309	75
Chr1	26294309	26294310	76
Chr1	26294310	26294311	73
Chr1	26294311	26294312	74
Chr1	26294312	26294313	72
Chr1	26294313	26294314	74
Chr1	26294314	26294318	73
Chr1	26294318	26294320	72
Chr1	26294320	26294322	71
Chr1	26294322	26294323	69
Chr1	26294323	26294326	68
Chr1	26294326	26294327	63
Chr1	26294327	26294328	65
Chr1	26294328	26294329	62
Chr1	26294329	26294331	60
Chr1	26294331	26294332	59
Chr1	26294332	26294333	60
Chr1	26294333	26294334	61
Chr1	26294334	26294335	62
Chr1	26294335	26294337	63
Chr1	26294337	26294340	62
Chr1	26294340	26294347	63
Chr1	26294347	26294348	62
Chr1	26294348	26294349	64
Chr1	26294349	26294350	68
Chr1	26294350	26294351	66
Chr1	26294351	26294352	63
Chr1	26294352	26294353	61
Chr1	26294353	26294356	60
Chr1	26294356	26294357	55
Chr1	26294357	26294358	56
Chr1	26294358	26294359	54
Chr1	26294359	26294360	52
Chr1	26294360	26294361	50
Chr1	26294361	26294362	49
Chr1	26294362	26294363	50
Chr1	26294363	26294364	51
Chr1	26294364	26294367	52
Chr1	26294367	26294368	51
Chr1	26294368	26294371	50
Chr1	26294371	26294372	49
Chr1	26294372	26294373	50
Chr1	26294373	26294374	51
Chr1	26294374	26294375	49
Chr1	26294375	26294377	47
Chr1	26294377	26294378	46
Chr1	26294378	26294379	57
Chr1	26294379	26294380	72
Chr1	26294380	26294381	596
Chr1	26294381	26294382	600
Chr1	26294382	26294383	607
Chr1	26294383	26294384	627
Chr1	26294384	26294385	620
Chr1	26294385	26294386	633
Chr1	26294386	26294387	641
Chr1	26294387	26294388	640
Chr1	26294388	26294389	643
Chr1	26294389	26294390	652
Chr1	26294390	26294391	713
Chr1	26294391	26294392	694
Chr1	26294392	26294393	692
Chr1	26294393	26294394	696
Chr1	26294394	26294395	694
Chr1	26294395	26294396	686
Chr1	26294396	26294397	688
Chr1	26294397	26294398	681
Chr1	26294398	26294399	683
Chr1	26294399	26294400	684
Chr1	26294400	26294401	698
Chr1	26294401	26294402	697
Chr1	26294402	26294403	701
Chr1	26294403	26294404	714
Chr1	26294404	26294405	717
Chr1	26294405	26294406	730
Chr1	26294406	26294407	720
Chr1	26294407	26294408	718
Chr1	26294408	26294409	706
Chr1	26294409	26294410	673
Chr1	26294410	26294412	666
Chr1	26294412	26294413	659
Chr1	26294413	26294414	668
Chr1	26294414	26294415	665
Chr1	26294415	26294416	662
Chr1	26294416	26294417	667
Chr1	26294417	26294418	656
Chr1	26294418	26294419	650
Chr1	26294419	26294420	656
Chr1	26294420	26294421	667
Chr1	26294421	26294422	670
Chr1	26294422	26294423	673
Chr1	26294423	26294424	678
Chr1	26294424	26294426	673
Chr1	26294426	26294427	670
Chr1	26294427	26294428	656
Chr1	26294428	26294429	662
Chr1	26294429	26294430	661
Chr1	26294430	26294431	659
Chr1	26294431	26294432	665
Chr1	26294432	26294433	674
Chr1	26294433	26294434	676
Chr1	26294434	26294435	673
Chr1	26294435	26294436	668
Chr1	26294436	26294438	665
Chr1	26294438	26294439	664
Chr1	26294439	26294441	679
Chr1	26294441	26294442	675
Chr1	26294442	26294443	680
Chr1	26294443	26294444	637
Chr1	26294444	26294445	644
Chr1	26294445	26294446	643
Chr1	26294446	26294447	666
Chr1	26294447	26294448	650
Chr1	26294448	26294449	635
Chr1	26294449	26294450	625
Chr1	26294450	26294452	618
Chr1	26294452	26294453	620
Chr1	26294453	26294454	622
Chr1	26294454	26294455	618
Chr1	26294455	26294456	616
Chr1	26294456	26294457	617
Chr1	26294457	26294458	615
Chr1	26294458	26294459	614
Chr1	26294459	26294460	618
Chr1	26294460	26294461	628
Chr1	26294461	26294462	655
Chr1	26294462	26294463	659
Chr1	26294463	26294464	651
Chr1	26294464	26294465	656
Chr1	26294465	26294466	661
Chr1	26294466	26294468	667
Chr1	26294468	26294469	665
Chr1	26294469	26294470	664
Chr1	26294470	26294471	659
Chr1	26294471	26294472	661
Chr1	26294472	26294474	652
Chr1	26294474	26294475	653
Chr1	26294475	26294476	652
Chr1	26294476	26294477	646
Chr1	26294477	26294478	38
Chr1	26294478	26294479	37
Chr1	26294479	26294480	26
Chr1	26294480	26294481	25
Chr1	26294481	26294483	23
Chr1	26294483	26294484	22
Chr1	26294484	26294486	21
Chr1	26294486	26294487	22
Chr1	26294487	26294490	21
Chr1	26294490	26294496	20
Chr1	26294496	26294500	21
Chr1	26294500	26294502	22
Chr1	26294502	26294503	21
Chr1	26294503	26294504	19
Chr1	26294504	26294505	18
Chr1	26294505	26294506	17
Chr1	26294506	26294511	16
Chr1	26294511	26294512	15
Chr1	26294512	26294516	14
Chr1	26294516	26294520	12
Chr1	26294520	26294522	13
Chr1	26294522	26294528	12
Chr1	26294528	26294547	13
Chr1	26294547	26294549	14
Chr1	26294549	26294553	15
Chr1	26294553	26294560	16
Chr1	26294560	26294561	15
Chr1	26294561	26294564	13
Chr1	26294564	26294566	14
Chr1	26294566	26294567	13
Chr1	26294567	26294571	14
Chr1	26294571	26294575	15
Chr1	26294575	26294578	13
Chr1	26294578	26294579	19
Chr1	26294579	26294580	31
Chr1	26294580	26294581	637
Chr1	26294581	26294582	638
Chr1	26294582	26294583	642
Chr1	26294583	26294584	635
Chr1	26294584	26294585	631
Chr1	26294585	26294586	629
Chr1	26294586	26294587	626
Chr1	26294587	26294588	604
Chr1	26294588	26294589	606
Chr1	26294589	26294590	610
Chr1	26294590	26294591	609
Chr1	26294591	26294592	610
Chr1	26294592	26294593	606
Chr1	26294593	26294594	602
Chr1	26294594	26294595	537
Chr1	26294595	26294596	539
Chr1	26294596	26294597	545
Chr1	26294597	26294598	544
Chr1	26294598	26294600	582
Chr1	26294600	26294601	583
Chr1	26294601	26294602	588
Chr1	26294602	26294603	589
Chr1	26294603	26294604	585
Chr1	26294604	26294605	582
Chr1	26294605	26294606	572
Chr1	26294606	26294607	569
Chr1	26294607	26294608	561
Chr1	26294608	26294609	558
Chr1	26294609	26294610	540
Chr1	26294610	26294611	534
Chr1	26294611	26294612	538
Chr1	26294612	26294613	544
Chr1	26294613	26294614	547
Chr1	26294614	26294615	551
Chr1	26294615	26294616	553
Chr1	26294616	26294617	551
Chr1	26294617	26294618	544
Chr1	26294618	26294619	540
Chr1	26294619	26294620	560
Chr1	26294620	26294621	559
Chr1	26294621	26294622	560
Chr1	26294622	26294623	561
Chr1	26294623	26294624	557
Chr1	26294624	26294625	548
Chr1	26294625	26294626	567
Chr1	26294626	26294627	560
Chr1	26294627	26294628	562
Chr1	26294628	26294630	559
Chr1	26294630	26294632	558
Chr1	26294632	26294633	553
Chr1	26294633	26294634	550
Chr1	26294634	26294635	560
Chr1	26294635	26294636	566
Chr1	26294636	26294637	557
Chr1	26294637	26294638	554
Chr1	26294638	26294639	558
Chr1	26294639	26294640	563
Chr1	26294640	26294641	561
Chr1	26294641	26294643	559
Chr1	26294643	26294644	560
Chr1	26294644	26294645	569
Chr1	26294645	26294646	575
Chr1	26294646	26294647	563
Chr1	26294647	26294648	568
Chr1	26294648	26294649	559
Chr1	26294649	26294650	567
Chr1	26294650	26294651	543
Chr1	26294651	26294652	541
Chr1	26294652	26294653	543
Chr1	26294653	26294654	541
Chr1	26294654	26294655	526
Chr1	26294655	26294656	521
Chr1	26294656	26294657	517
Chr1	26294657	26294658	515
Chr1	26294658	26294659	517
Chr1	26294659	26294660	524
Chr1	26294660	26294662	523
Chr1	26294662	26294663	534
Chr1	26294663	26294664	566
Chr1	26294664	26294665	557
Chr1	26294665	26294667	534
Chr1	26294667	26294668	551
Chr1	26294668	26294669	548
Chr1	26294669	26294670	543
Chr1	26294670	26294671	535
Chr1	26294671	26294672	532
Chr1	26294672	26294674	32
Chr1	26294674	26294675	31
Chr1	26294675	26294678	30
Chr1	26294678	26294683	31
Chr1	26294683	26294684	29
Chr1	26294684	26294688	27
Chr1	26294688	26294690	25
Chr1	26294690	26294691	22
Chr1	26294691	26294693	25
Chr1	26294693	26294695	20
Chr1	26294695	26294696	19
Chr1	26294696	26294697	23
Chr1	26294697	26294699	22
Chr1	26294699	26294700	21
Chr1	26294700	26294703	22
Chr1	26294703	26294713	20
Chr1	26294713	26294716	19
Chr1	26294716	26294721	21
Chr1	26294721	26294723	22
Chr1	26294723	26294725	19
Chr1	26294725	26294728	20
Chr1	26294728	26294734	19
Chr1	26294734	26294735	18
Chr1	26294735	26294736	17
Chr1	26294736	26294738	16
Chr1	26294738	26294739	15
Chr1	26294739	26294744	14
Chr1	26294744	26294748	13
Chr1	26294748	26294752	12
Chr1	26294752	26294753	17
Chr1	26294753	26294754	517
Chr1	26294754	26294755	519
Chr1	26294755	26294756	522
Chr1	26294756	26294757	523
Chr1	26294757	26294758	524
Chr1	26294758	26294759	523
Chr1	26294759	26294760	535
Chr1	26294760	26294761	530
Chr1	26294761	26294762	522
Chr1	26294762	26294763	525
Chr1	26294763	26294765	522
Chr1	26294765	26294766	538
Chr1	26294766	26294767	537
Chr1	26294767	26294768	538
Chr1	26294768	26294769	555
Chr1	26294769	26294770	559
Chr1	26294770	26294771	560
Chr1	26294771	26294772	547
Chr1	26294772	26294773	545
Chr1	26294773	26294774	548
Chr1	26294774	26294775	571
Chr1	26294775	26294776	573
Chr1	26294776	26294777	572
Chr1	26294777	26294778	571
Chr1	26294778	26294779	564
Chr1	26294779	26294780	561
Chr1	26294780	26294781	534
Chr1	26294781	26294782	538
Chr1	26294782	26294783	546
Chr1	26294783	26294784	544
Chr1	26294784	26294785	558
Chr1	26294785	26294786	553
Chr1	26294786	26294787	549
Chr1	26294787	26294788	550
Chr1	26294788	26294789	551
Chr1	26294789	26294790	555
Chr1	26294790	26294791	556
Chr1	26294791	26294792	563
Chr1	26294792	26294793	561
Chr1	26294793	26294795	560
Chr1	26294795	26294796	556
Chr1	26294796	26294797	555
Chr1	26294797	26294798	560
Chr1	26294798	26294799	558
Chr1	26294799	26294801	557
Chr1	26294801	26294802	541
Chr1	26294802	26294803	535
Chr1	26294803	26294804	542
Chr1	26294804	26294807	547
Chr1	26294807	26294808	529
Chr1	26294808	26294809	531
Chr1	26294809	26294810	527
Chr1	26294810	26294812	533
Chr1	26294812	26294813	538
Chr1	26294813	26294814	540
Chr1	26294814	26294815	537
Chr1	26294815	26294816	542
Chr1	26294816	26294817	534
Chr1	26294817	26294818	524
Chr1	26294818	26294819	531
Chr1	26294819	26294820	533
Chr1	26294820	26294822	567
Chr1	26294822	26294823	572
Chr1	26294823	26294824	588
Chr1	26294824	26294825	598
Chr1	26294825	26294826	587
Chr1	26294826	26294827	572
Chr1	26294827	26294829	564
Chr1	26294829	26294831	561
Chr1	26294831	26294832	547
Chr1	26294832	26294833	543
Chr1	26294833	26294834	542
Chr1	26294834	26294835	540
Chr1	26294835	26294836	538
Chr1	26294836	26294837	536
Chr1	26294837	26294838	535
Chr1	26294838	26294839	534
Chr1	26294839	26294840	538
Chr1	26294840	26294841	537
Chr1	26294841	26294842	539
Chr1	26294842	26294844	544
Chr1	26294844	26294845	532
Chr1	26294845	26294846	505
Chr1	26294846	26294847	510
Chr1	26294847	26294848	517
Chr1	26294848	26294849	515
Chr1	26294849	26294850	494
Chr1	26294850	26294851	500
Chr1	26294851	26294852	498
Chr1	26294852	26294853	500
Chr1	26294853	26294856	495
Chr1	26294856	26294857	494
Chr1	26294857	26294858	500
Chr1	26294858	26294859	503
Chr1	26294859	26294860	504
Chr1	26294860	26294861	492
Chr1	26294861	26294862	496
Chr1	26294862	26294863	510
Chr1	26294863	26294864	508
Chr1	26294864	26294866	512
Chr1	26294866	26294867	499
Chr1	26294867	26294868	501
Chr1	26294868	26294869	506
Chr1	26294869	26294870	487
Chr1	26294870	26294871	484
Chr1	26294871	26294872	485
Chr1	26294872	26294873	483
Chr1	26294873	26294874	482
Chr1	26294874	26294875	67
Chr1	26294875	26294876	40
Chr1	26294876	26294881	32
Chr1	26294881	26294882	31
Chr1	26294882	26294883	30
Chr1	26294883	26294887	29
Chr1	26294887	26294890	25
Chr1	26294890	26294893	24
Chr1	26294893	26294894	25
Chr1	26294894	26294895	26
Chr1	26294895	26294898	25
Chr1	26294898	26294899	23
Chr1	26294899	26294900	24
Chr1	26294900	26294901	21
Chr1	26294901	26294902	22
Chr1	26294902	26294910	25
Chr1	26294910	26294911	26
Chr1	26294911	26294913	29
Chr1	26294913	26294914	31
Chr1	26294914	26294916	29
Chr1	26294916	26294917	30
Chr1	26294917	26294919	29
Chr1	26294919	26294921	28
Chr1	26294921	26294924	26
Chr1	26294924	26294926	25
Chr1	26294926	26294928	28
Chr1	26294928	26294931	29
Chr1	26294931	26294933	27
Chr1	26294933	26294937	28
Chr1	26294937	26294939	29
Chr1	26294939	26294944	31
Chr1	26294944	26294945	29
Chr1	26294945	26294946	31
Chr1	26294946	26294949	32
Chr1	26294949	26294950	33
Chr1	26294950	26294951	32
Chr1	26294951	26294954	35
Chr1	26294954	26294958	36
Chr1	26294958	26294959	38
Chr1	26294959	26294960	41
Chr1	26294960	26294961	46
Chr1	26294961	26294962	470
Chr1	26294962	26294963	487
Chr1	26294963	26294964	496
Chr1	26294964	26294965	497
Chr1	26294965	26294967	502
Chr1	26294967	26294968	503
Chr1	26294968	26294969	502
Chr1	26294969	26294970	499
Chr1	26294970	26294971	489
Chr1	26294971	26294972	487
Chr1	26294972	26294973	466
Chr1	26294973	26294974	495
Chr1	26294974	26294975	490
Chr1	26294975	26294976	503
Chr1	26294976	26294977	502
Chr1	26294977	26294978	511
Chr1	26294978	26294979	529
Chr1	26294979	26294980	520
Chr1	26294980	26294981	531
Chr1	26294981	26294982	528
Chr1	26294982	26294983	525
Chr1	26294983	26294984	526
Chr1	26294984	26294985	523
Chr1	26294985	26294986	521
Chr1	26294986	26294987	532
Chr1	26294987	26294988	531
Chr1	26294988	26294989	532
Chr1	26294989	26294990	528
Chr1	26294990	26294991	529
Chr1	26294991	26294992	531
Chr1	26294992	26294993	521
Chr1	26294993	26294994	525
Chr1	26294994	26294995	522
Chr1	26294995	26294996	533
Chr1	26294996	26294998	534
Chr1	26294998	26294999	529
Chr1	26294999	26295000	541
Chr1	26295000	26295001	535
Chr1	26295001	26295002	541
Chr1	26295002	26295003	544
Chr1	26295003	26295004	543
Chr1	26295004	26295005	550
Chr1	26295005	26295006	553
Chr1	26295006	26295007	550
Chr1	26295007	26295008	546
Chr1	26295008	26295009	508
Chr1	26295009	26295010	506
Chr1	26295010	26295011	500
Chr1	26295011	26295012	485
Chr1	26295012	26295013	473
Chr1	26295013	26295014	470
Chr1	26295014	26295015	482
Chr1	26295015	26295016	484
Chr1	26295016	26295017	489
Chr1	26295017	26295018	500
Chr1	26295018	26295019	521
Chr1	26295019	26295020	527
Chr1	26295020	26295021	531
Chr1	26295021	26295022	532
Chr1	26295022	26295023	539
Chr1	26295023	26295024	548
Chr1	26295024	26295025	546
Chr1	26295025	26295027	549
Chr1	26295027	26295028	555
Chr1	26295028	26295029	564
Chr1	26295029	26295030	556
Chr1	26295030	26295031	554
Chr1	26295031	26295032	557
Chr1	26295032	26295033	558
Chr1	26295033	26295034	567
Chr1	26295034	26295035	562
Chr1	26295035	26295036	548
Chr1	26295036	26295037	546
Chr1	26295037	26295038	548
Chr1	26295038	26295039	534
Chr1	26295039	26295040	536
Chr1	26295040	26295041	538
Chr1	26295041	26295042	541
Chr1	26295042	26295043	544
Chr1	26295043	26295044	554
Chr1	26295044	26295045	555
Chr1	26295045	26295046	562
Chr1	26295046	26295047	561
Chr1	26295047	26295049	562
Chr1	26295049	26295050	560
Chr1	26295050	26295051	545
Chr1	26295051	26295052	549
Chr1	26295052	26295053	545
Chr1	26295053	26295054	547
Chr1	26295054	26295055	549
Chr1	26295055	26295056	552
Chr1	26295056	26295058	549
Chr1	26295058	26295059	562
Chr1	26295059	26295060	563
Chr1	26295060	26295061	566
Chr1	26295061	26295062	565
Chr1	26295062	26295063	555
Chr1	26295063	26295064	537
Chr1	26295064	26295065	538
Chr1	26295065	26295066	541
Chr1	26295066	26295067	543
Chr1	26295067	26295068	545
Chr1	26295068	26295069	542
Chr1	26295069	26295070	551
Chr1	26295070	26295072	550
Chr1	26295072	26295074	554
Chr1	26295074	26295075	524
Chr1	26295075	26295076	535
Chr1	26295076	26295077	525
Chr1	26295077	26295078	526
Chr1	26295078	26295079	517
Chr1	26295079	26295080	500
Chr1	26295080	26295081	497
Chr1	26295081	26295082	482
Chr1	26295082	26295084	484
Chr1	26295084	26295085	486
Chr1	26295085	26295086	487
Chr1	26295086	26295087	483
Chr1	26295087	26295088	473
Chr1	26295088	26295089	471
Chr1	26295089	26295090	472
Chr1	26295090	26295091	474
Chr1	26295091	26295092	472
Chr1	26295092	26295093	458
Chr1	26295093	26295094	460
Chr1	26295094	26295095	455
Chr1	26295095	26295096	457
Chr1	26295096	26295097	452
Chr1	26295097	26295099	450
Chr1	26295099	26295100	449
Chr1	26295100	26295101	438
Chr1	26295101	26295102	442
Chr1	26295102	26295103	432
Chr1	26295103	26295104	429
Chr1	26295104	26295105	433
Chr1	26295105	26295106	430
Chr1	26295106	26295107	427
Chr1	26295107	26295108	424
Chr1	26295108	26295109	430
Chr1	26295109	26295110	435
Chr1	26295110	26295111	437
Chr1	26295111	26295113	443
Chr1	26295113	26295114	435
Chr1	26295114	26295115	431
Chr1	26295115	26295116	417
Chr1	26295116	26295117	416
Chr1	26295117	26295118	413
Chr1	26295118	26295119	399
Chr1	26295119	26295120	377
Chr1	26295120	26295121	372
Chr1	26295121	26295122	367
Chr1	26295122	26295123	377
Chr1	26295123	26295124	368
Chr1	26295124	26295125	363
Chr1	26295125	26295126	361
Chr1	26295126	26295127	360
Chr1	26295127	26295128	359
Chr1	26295128	26295129	344
Chr1	26295129	26295130	334
Chr1	26295130	26295132	332
Chr1	26295132	26295133	327
Chr1	26295133	26295134	324
Chr1	26295134	26295135	312
Chr1	26295135	26295137	315
Chr1	26295137	26295138	317
Chr1	26295138	26295139	320
Chr1	26295139	26295140	319
Chr1	26295140	26295141	316
Chr1	26295141	26295142	311
Chr1	26295142	26295143	313
Chr1	26295143	26295144	310
Chr1	26295144	26295145	299
Chr1	26295145	26295146	296
Chr1	26295146	26295149	279
Chr1	26295149	26295150	278
Chr1	26295150	26295151	276
Chr1	26295151	26295152	275
Chr1	26295152	26295153	268
Chr1	26295153	26295154	263
Chr1	26295154	26295155	260
Chr1	26295155	26295156	254
Chr1	26295156	26295157	247
Chr1	26295157	26295158	237
Chr1	26295158	26295159	234
Chr1	26295159	26295160	86
Chr1	26295160	26295161	82
Chr1	26295161	26295163	76
Chr1	26295163	26295164	77
Chr1	26295164	26295166	76
Chr1	26295166	26295170	77
Chr1	26295170	26295173	76
Chr1	26295173	26295174	77
Chr1	26295174	26295175	78
Chr1	26295175	26295176	77
Chr1	26295176	26295177	70
Chr1	26295177	26295178	66
Chr1	26295178	26295179	64
Chr1	26295179	26295180	66
Chr1	26295180	26295183	64
Chr1	26295183	26295187	63
Chr1	26295187	26295188	59
Chr1	26295188	26295189	60
Chr1	26295189	26295190	66
Chr1	26295190	26295191	65
Chr1	26295191	26295192	64
Chr1	26295192	26295194	65
Chr1	26295194	26295196	64
Chr1	26295196	26295197	61
Chr1	26295197	26295198	59
Chr1	26295198	26295199	57
Chr1	26295199	26295204	58
Chr1	26295204	26295205	56
Chr1	26295205	26295206	54
Chr1	26295206	26295207	56
Chr1	26295207	26295208	57
Chr1	26295208	26295209	56
Chr1	26295209	26295212	50
Chr1	26295212	26295216	48
Chr1	26295216	26295219	47
Chr1	26295219	26295222	51
Chr1	26295222	26295223	52
Chr1	26295223	26295226	51
Chr1	26295226	26295227	52
Chr1	26295227	26295231	50
Chr1	26295231	26295236	48
Chr1	26295236	26295238	44
Chr1	26295238	26295243	43
Chr1	26295243	26295244	42
Chr1	26295244	26295245	41
Chr1	26295245	26295248	42
Chr1	26295248	26295252	41
Chr1	26295252	26295254	40
Chr1	26295254	26295255	39
Chr1	26295255	26295257	43
Chr1	26295257	26295260	44
Chr1	26295260	26295261	46
Chr1	26295261	26295262	44
Chr1	26295262	26295263	43
Chr1	26295263	26295264	45
Chr1	26295264	26295265	44
Chr1	26295265	26295266	47
Chr1	26295266	26295267	48
Chr1	26295267	26295274	49
Chr1	26295274	26295275	48
Chr1	26295275	26295280	47
Chr1	26295280	26295281	45
Chr1	26295281	26295283	44
Chr1	26295283	26295284	43
Chr1	26295284	26295288	44
Chr1	26295288	26295289	45
Chr1	26295289	26295290	44
Chr1	26295290	26295293	39
Chr1	26295293	26295296	38
Chr1	26295296	26295298	39
Chr1	26295298	26295301	38
Chr1	26295301	26295302	37
Chr1	26295302	26295306	38
Chr1	26295306	26295307	40
Chr1	26295307	26295308	37
Chr1	26295308	26295311	36
Chr1	26295311	26295312	39
Chr1	26295312	26295313	43
Chr1	26295313	26295315	40
Chr1	26295315	26295316	43
Chr1	26295316	26295317	44
Chr1	26295317	26295318	60
Chr1	26295318	26295319	62
Chr1	26295319	26295320	63
Chr1	26295320	26295323	59
Chr1	26295323	26295325	58
Chr1	26295325	26295330	57
Chr1	26295330	26295334	58
Chr1	26295334	26295335	59
Chr1	26295335	26295337	60
Chr1	26295337	26295338	61
Chr1	26295338	26295340	62
Chr1	26295340	26295341	63
Chr1	26295341	26295342	64
Chr1	26295342	26295343	68
Chr1	26295343	26295346	67
Chr1	26295346	26295347	66
Chr1	26295347	26295350	68
Chr1	26295350	26295352	70
Chr1	26295352	26295353	77
Chr1	26295353	26295355	79
Chr1	26295355	26295358	82
Chr1	26295358	26295359	84
Chr1	26295359	26295360	85
Chr1	26295360	26295361	88
Chr1	26295361	26295364	86
Chr1	26295364	26295366	84
Chr1	26295366	26295367	83
Chr1	26295367	26295368	81
Chr1	26295368	26295369	80
Chr1	26295369	26295370	82
Chr1	26295370	26295375	84
Chr1	26295375	26295382	85
Chr1	26295382	26295383	88
Chr1	26295383	26295384	89
Chr1	26295384	26295385	92
Chr1	26295385	26295387	94
Chr1	26295387	26295388	95
Chr1	26295388	26295391	96
Chr1	26295391	26295392	100
Chr1	26295392	26295394	101
Chr1	26295394	26295395	102
Chr1	26295395	26295397	106
Chr1	26295397	26295399	105
Chr1	26295399	26295400	106
Chr1	26295400	26295401	138
Chr1	26295401	26295402	141
Chr1	26295402	26295403	143
Chr1	26295403	26295404	144
Chr1	26295404	26295405	145
Chr1	26295405	26295406	148
Chr1	26295406	26295407	147
Chr1	26295407	26295408	145
Chr1	26295408	26295410	146
Chr1	26295410	26295411	147
Chr1	26295411	26295412	148
Chr1	26295412	26295413	147
Chr1	26295413	26295415	144
Chr1	26295415	26295416	147
Chr1	26295416	26295417	145
Chr1	26295417	26295418	144
Chr1	26295418	26295419	130
Chr1	26295419	26295420	134
Chr1	26295420	26295421	152
Chr1	26295421	26295422	156
Chr1	26295422	26295423	159
Chr1	26295423	26295424	162
Chr1	26295424	26295425	166
Chr1	26295425	26295426	169
Chr1	26295426	26295427	172
Chr1	26295427	26295428	186
Chr1	26295428	26295429	187
Chr1	26295429	26295430	196
Chr1	26295430	26295431	201
Chr1	26295431	26295432	205
Chr1	26295432	26295433	206
Chr1	26295433	26295434	210
Chr1	26295434	26295435	211
Chr1	26295435	26295436	210
Chr1	26295436	26295437	212
Chr1	26295437	26295438	213
Chr1	26295438	26295439	214
Chr1	26295439	26295440	213
Chr1	26295440	26295442	214
Chr1	26295442	26295444	215
Chr1	26295444	26295445	216
Chr1	26295445	26295446	217
Chr1	26295446	26295447	221
Chr1	26295447	26295450	229
Chr1	26295450	26295452	232
Chr1	26295452	26295453	234
Chr1	26295453	26295454	232
Chr1	26295454	26295455	233
Chr1	26295455	26295456	232
Chr1	26295456	26295457	230
Chr1	26295457	26295458	232
Chr1	26295458	26295459	234
Chr1	26295459	26295460	235
Chr1	26295460	26295461	233
Chr1	26295461	26295462	231
Chr1	26295462	26295468	232
Chr1	26295468	26295470	234
Chr1	26295470	26295471	232
Chr1	26295471	26295472	234
Chr1	26295472	26295473	235
Chr1	26295473	26295476	234
Chr1	26295476	26295477	240
Chr1	26295477	26295478	243
Chr1	26295478	26295479	247
Chr1	26295479	26295480	255
Chr1	26295480	26295481	256
Chr1	26295481	26295482	258
Chr1	26295482	26295483	260
Chr1	26295483	26295484	258
Chr1	26295484	26295485	262
Chr1	26295485	26295486	260
Chr1	26295486	26295488	259
Chr1	26295488	26295489	258
Chr1	26295489	26295490	256
Chr1	26295490	26295491	255
Chr1	26295491	26295492	258
Chr1	26295492	26295493	254
Chr1	26295493	26295494	252
Chr1	26295494	26295495	261
Chr1	26295495	26295496	260
Chr1	26295496	26295497	258
Chr1	26295497	26295498	260
Chr1	26295498	26295499	262
Chr1	26295499	26295500	286
Chr1	26295500	26295501	289
Chr1	26295501	26295502	262
Chr1	26295502	26295503	265
Chr1	26295503	26295504	272
Chr1	26295504	26295505	273
Chr1	26295505	26295506	271
Chr1	26295506	26295508	270
Chr1	26295508	26295509	271
Chr1	26295509	26295512	270
Chr1	26295512	26295513	269
Chr1	26295513	26295514	265
Chr1	26295514	26295516	264
Chr1	26295516	26295517	258
Chr1	26295517	26295518	256
Chr1	26295518	26295519	257
Chr1	26295519	26295520	259
Chr1	26295520	26295521	256
Chr1	26295521	26295522	241
Chr1	26295522	26295523	237
Chr1	26295523	26295524	234
Chr1	26295524	26295525	231
Chr1	26295525	26295526	227
Chr1	26295526	26295527	224
Chr1	26295527	26295528	220
Chr1	26295528	26295529	207
Chr1	26295529	26295530	205
Chr1	26295530	26295531	197
Chr1	26295531	26295532	192
Chr1	26295532	26295533	187
Chr1	26295533	26295534	186
Chr1	26295534	26295535	183
Chr1	26295535	26295536	180
Chr1	26295536	26295537	179
Chr1	26295537	26295539	177
Chr1	26295539	26295542	175
Chr1	26295542	26295543	173
Chr1	26295543	26295544	172
Chr1	26295544	26295545	168
Chr1	26295545	26295546	167
Chr1	26295546	26295547	166
Chr1	26295547	26295548	162
Chr1	26295548	26295549	158
Chr1	26295549	26295550	155
Chr1	26295550	26295551	154
Chr1	26295551	26295552	150
Chr1	26295552	26295553	147
Chr1	26295553	26295554	144
Chr1	26295554	26295555	141
Chr1	26295555	26295557	137
Chr1	26295557	26295558	136
Chr1	26295558	26295559	130
Chr1	26295559	26295560	127
Chr1	26295560	26295563	124
Chr1	26295563	26295569	121
Chr1	26295569	26295570	120
Chr1	26295570	26295571	119
Chr1	26295571	26295572	118
Chr1	26295572	26295573	115
Chr1	26295573	26295575	114
Chr1	26295575	26295577	112
Chr1	26295577	26295578	106
Chr1	26295578	26295579	103
Chr1	26295579	26295580	99
Chr1	26295580	26295581	89
Chr1	26295581	26295582	88
Chr1	26295582	26295583	86
Chr1	26295583	26295585	84
Chr1	26295585	26295587	78
Chr1	26295587	26295589	79
Chr1	26295589	26295592	139
Chr1	26295592	26295593	134
Chr1	26295593	26295594	131
Chr1	26295594	26295595	130
Chr1	26295595	26295596	111
Chr1	26295596	26295597	110
Chr1	26295597	26295598	99
Chr1	26295598	26295599	92
Chr1	26295599	26295600	88
Chr1	26295600	26295601	51
Chr1	26295601	26295602	48
Chr1	26295602	26295603	45
Chr1	26295603	26295604	33
Chr1	26295604	26295605	22
Chr1	26295605	26295606	16
Chr1	26295606	26295607	14
Chr1	26295607	26295609	10
Chr1	26295609	26295615	9
Chr1	26295615	26295620	7
Chr1	26295620	26295621	6
Chr1	26295621	26295638	5
Chr1	26295638	26295648	4
Chr1	26295648	26295656	3
Chr1	26295656	26295665	2
Chr1	26295665	26295702	1
Chr1	26295702	26295703	78
Chr1	26295703	26295704	77
Chr1	26295704	26295706	78
Chr1	26295706	26295708	80
Chr1	26295708	26295709	81
Chr1	26295709	26295710	78
Chr1	26295710	26295711	77
Chr1	26295711	26295713	76
Chr1	26295713	26295719	75
Chr1	26295719	26295721	74
Chr1	26295721	26295722	75
Chr1	26295722	26295725	74
Chr1	26295725	26295726	73
Chr1	26295726	26295729	71
Chr1	26295729	26295730	72
Chr1	26295730	26295731	68
Chr1	26295731	26295735	67
Chr1	26295735	26295736	66
Chr1	26295736	26295739	65
Chr1	26295739	26295742	64
Chr1	26295742	26295743	62
Chr1	26295743	26295744	61
Chr1	26295744	26295745	59
Chr1	26295745	26295748	55
Chr1	26295748	26295749	54
Chr1	26295749	26295750	49
Chr1	26295750	26295751	50
Chr1	26295751	26295752	48
Chr1	26295752	26295753	44
Chr1	26295753	26295754	42
Chr1	26295754	26295755	41
Chr1	26295755	26295759	39
Chr1	26295759	26295760	38
Chr1	26295760	26295761	36
Chr1	26295761	26295763	34
Chr1	26295763	26295766	32
Chr1	26295766	26295768	23
Chr1	26295768	26295779	20
Chr1	26295779	26295781	19
Chr1	26295781	26295782	18
Chr1	26295782	26295785	14
Chr1	26295785	26295786	12
Chr1	26295786	26295790	10
Chr1	26295790	26295792	9
Chr1	26295792	26295803	7
Chr1	26295803	26295807	6
Chr1	26295807	26295809	3
Chr1	26295809	26295857	1
Chr5	4000598	4000600	158
Chr5	4000600	4000601	149
Chr5	4000601	4000602	150
Chr5	4000602	4000604	147
Chr5	4000604	4000605	144
Chr5	4000605	4000606	139
Chr5	4000606	4000611	137
Chr5	4000611	4000612	135
Chr5	4000612	4000613	127
Chr5	4000613	4000614	110
Chr5	4000614	4000615	108
Chr5	4000615	4000616	106
Chr5	4000616	4000617	105
Chr5	4000617	4000618	110
Chr5	4000618	4000619	109
Chr5	4000619	4000620	106
Chr5	4000620	4000622	104
Chr5	4000622	4000624	103
Chr5	4000624	4000626	102
Chr5	4000626	4000628	96
Chr5	4000628	4000632	92
Chr5	4000632	4000633	91
Chr5	4000633	4000635	85
Chr5	4000635	4000637	83
Chr5	4000637	4000640	82
Chr5	4000640	4000641	81
Chr5	4000641	4000642	79
Chr5	4000642	4000645	78
Chr5	4000645	4000649	77
Chr5	4000649	4000650	78
Chr5	4000650	4000651	76
Chr5	4000651	4000652	74
Chr5	4000652	4000653	73
Chr5	4000653	4000654	72
Chr5	4000654	4000656	69
Chr5	4000656	4000658	68
Chr5	4000658	4000659	67
Chr5	4000659	4000661	66
Chr5	4000661	4000662	64
Chr5	4000662	4000663	68
Chr5	4000663	4000664	67
Chr5	4000664	4000665	66
Chr5	4000665	4000670	67
Chr5	4000670	4000672	66
Chr5	4000672	4000673	65
Chr5	4000673	4000674	63
Chr5	4000674	4000676	61
Chr5	4000676	4000677	57
Chr5	4000677	4000678	54
Chr5	4000678	4000679	53
Chr5	4000679	4000680	52
Chr5	4000680	4000682	51
Chr5	4000682	4000683	52
Chr5	4000683	4000684	50
Chr5	4000684	4000685	49
Chr5	4000685	4000686	46
Chr5	4000686	4000687	45
Chr5	4000687	4000688	43
Chr5	4000688	4000689	42
Chr5	4000689	4000690	40
Chr5	4000690	4000695	35
Chr5	4000695	4000696	34
Chr5	4000696	4000697	33
Chr5	4000697	4000698	34
Chr5	4000698	4000700	36
Chr5	4000700	4000701	37
Chr5	4000701	4000702	36
Chr5	4000702	4000706	33
Chr5	4000706	4000709	34
Chr5	4000709	4000716	33
[truncated: 7,407 more rows]
